# Supplementary material for: The USP46 complex deubiquitylates LRP6 to promote Wnt/β-catenin signaling
Source: Nat Commun. 2023 Oct 5;14:6173. doi: 10.1038/s41467-023-41836-z (PMC10556042; doi:10.1038/s41467-023-41836-z)
Supplement: Supplementary file 4 — Source Data [file 41467_2023_41836_MOESM4_ESM.zip]

Archive with 30 entries (29 files):
- Source Data/
- __MACOSX/._Source Data
- Source Data/Supplemental Figure 4 Raw Data.xlsx
- __MACOSX/Source Data/._Supplemental Figure 4 Raw Data.xlsx
- Source Data/Figure 3 Raw Data.xlsx
- __MACOSX/Source Data/._Figure 3 Raw Data.xlsx
- Source Data/Figure 4 Raw Data.xlsx
- __MACOSX/Source Data/._Figure 4 Raw Data.xlsx
- Source Data/Supplemental Figure 7 Raw Data.xlsx
- __MACOSX/Source Data/._Supplemental Figure 7 Raw Data.xlsx
- Source Data/Supplemental Figure 3 Raw Data.xlsx
- __MACOSX/Source Data/._Supplemental Figure 3 Raw Data.xlsx
- Source Data/Supplemental Figure 10 Raw Data.xlsx
- __MACOSX/Source Data/._Supplemental Figure 10 Raw Data.xlsx
- Source Data/Supplemental Figure 8 Raw Data.xlsx
- __MACOSX/Source Data/._Supplemental Figure 8 Raw Data.xlsx
- Source Data/Figure 1 Raw Data.xlsx
- __MACOSX/Source Data/._Figure 1 Raw Data.xlsx
- Source Data/Figure 5 Raw Data.xlsx
- __MACOSX/Source Data/._Figure 5 Raw Data.xlsx
- Source Data/Supplemental Figure 2 Raw Data.xlsx
- __MACOSX/Source Data/._Supplemental Figure 2 Raw Data.xlsx
- Source Data/Supplemental Figure 6 Raw Data.xlsx
- __MACOSX/Source Data/._Supplemental Figure 6 Raw Data.xlsx
- Source Data/Supplemental Figure 1 Raw Data.xlsx
- __MACOSX/Source Data/._Supplemental Figure 1 Raw Data.xlsx
- Source Data/Supplemental Figure 5 Raw Data.xlsx
- __MACOSX/Source Data/._Supplemental Figure 5 Raw Data.xlsx
- Source Data/Figure 2 Raw Data.xlsx
- __MACOSX/Source Data/._Figure 2 Raw Data.xlsx
