# Supplementary material for: The USP46 complex deubiquitylates LRP6 to promote Wnt/β-catenin signaling
Source: Nat Commun. 2023 Oct 5;14:6173. doi: 10.1038/s41467-023-41836-z (PMC10556042; doi:10.1038/s41467-023-41836-z)
Supplement: Supplementary file 4 — Source Data [file 41467_2023_41836_MOESM4_ESM.zip › Source Data/Supplemental Figure 4 Raw Data.xlsx]

## Sheet: SF 3A TOPFlash
1730	2161	1204560	614940	Steady Glo
1722	2687	1219020	1171475
1773	2554	742136	1361868
5462	5579	599773	262933
4586	6050	1125327	204059
3543	3454	801153	383587
8484285	6822563	7568606	8322681	Cell Titer
7719410	4110769	6335646	6446034
9051807	6636729	7060476	8355885
7095772	3302981	5185601	1590742
9985247	3949231	6644464	1761193
8556715	3945822	6609697	1872055
0.000203906	0.000316743	0.159152	0.0738872
0.000223074	0.000653649	0.192407	0.181736
0.000195872	0.000384828	0.105111	0.162983
0.000769754	0.00168908	0.115661	0.16529
0.000459278	0.00153194	0.169363	0.115864
0.000414061	0.000875356	0.121209	0.204902
No CHIR99021		With CHIR99021
Vector	Tri46	Vector	Tri46

## Sheet: SF 3B TOPFlash
639	2362	62999	532	634	68085	Steady-Glo
699	2440	80080	647	684	64824
748	2309	80334	753	905	73864
913	2297	77248	941	975	92832
4115844	6531822	5553958	6353295	4868438	5292747	Cell Titer
3212398	3411591	5778389	6128483	3817070	4800157
3648683	2719700	6110250	6779925	5566869	5623378
3473766	3443682	6218112	6331876	4636098	6880352
0.000155254	0.000361614	0.0113431	8.37361e-05	0.000130227	0.0128638
0.000217594	0.000715209	0.0138585	0.000105573	0.000179195	0.0135046
0.000205005	0.000848991	0.0131474	0.000111063	0.000162569	0.0131352
0.000262827	0.000667019	0.0124231	0.000148613	0.000210306	0.0134923
No XAV939			With XAV939
vector	tri46	deltaN-beta-catenin	vector	tri46	deltaN-beta-catenin
