# Supplementary material for: The USP46 complex deubiquitylates LRP6 to promote Wnt/β-catenin signaling
Source: Nat Commun. 2023 Oct 5;14:6173. doi: 10.1038/s41467-023-41836-z (PMC10556042; doi:10.1038/s41467-023-41836-z)
Supplement: Supplementary file 4 — Source Data [file 41467_2023_41836_MOESM4_ESM.zip › Source Data/Figure 3 Raw Data.xlsx]

## Sheet: Figure 3D TopFlash
1078	899	7157	1487	steady glo
1013	968	7503	1756
819	924	4529	1662
928	981	8006	1671
964060	1872169	2815162	3180435	cell titer
921426	2443843	1507907	2492199
805025	697218	1954816	2745791
1049359	804594	1490656	2232091
0.00111819	0.000480192	0.0025423	0.000467546
0.00109938	0.000396097	0.00497577	0.000704599
0.00101736	0.00132527	0.00231684	0.00060529
0.000884349	0.00121925	0.00537079	0.000748625
no wnt		with wnt
non-targeting	usp46 pooled siRNA	non-targeting	usp46 pooled siRNA
