# Supplementary material for: The USP46 complex deubiquitylates LRP6 to promote Wnt/β-catenin signaling
Source: Nat Commun. 2023 Oct 5;14:6173. doi: 10.1038/s41467-023-41836-z (PMC10556042; doi:10.1038/s41467-023-41836-z)
Supplement: Supplementary file 4 — Source Data [file 41467_2023_41836_MOESM4_ESM.zip › Source Data/Supplemental Figure 7 Raw Data.xlsx]

## Sheet: SF 6A
		Control					USP46 shRNA1					USP46 shRNA2

## Sheet: SF 6B  reporter
			Cell titer glo
		Sh Control			Sh USP 46 4/8
	RSPO (%)	1	2	3	1	2	3
	2	100	100	94	21	16	19
	20	100	100	83	26	29	31
	100	100	82	81	38	31	45
					MTT
				Sh Control			Sh USP 46 4/8
		RSPO (%)	1	2	3	1	2	3
		2	100	86	89	23	18	14
		20	100	91	83	28	29	35
		100	100	92	87	31	23	45

## Sheet: SF 6C
				UAF 1 dual	cell titer glo
		Sh Cont			Sh UAF1-2			Sh UAF1-3
	RSPO (%)	1	2	3	1	2	3	1	2	3
	2	100	100	94	55	51	51	24	34	27
	20	98	100	79	69	49	65	56	58	66
	100	100	82	81	76	74	86	69	81	74
						UAF dual MTT
			Sh Cont			Sh UAF1-2			Sh UAF1-3
		RSPO (%)	1	2	3	1	2	3	1	2	3
		2	100	100	100	67	69	54	35	39	45
		20	98	100	79	69	52	56	56	63	71
		100	100	82	81	76	74	89	78	81	76

## Sheet: SF 6D
							Cell titer glo
	Sh Cont			USP46-4			Sh UAF1-2			Sh UAF1-3			Sh USP46-4/UAF1-2			Sh USP46-4/UAF1-3
RSPO (%)	1	2	3	1	2	3	1	2	3	1	2	3	1	2	3	1	2	3
2	100	89	94	41	47	51	52	47	51	23	32	33	19	23	21	29	25	21
20	100	88	81	57	50	74	69	50	76	54	61	58	39	41	34	32	42	35
100	100	95	89	71	67	85	76	78	81	78	81	63	67	56	71	65	61	72
						MTT viability
		Sh Cont			USP46-4			Sh UAF1-2			Sh UAF1-3			Sh USP46-4/UAF1-2			Sh USP46-4/UAF1-3
	RSPO (%)	1	2	3	1	2	3	1	2	3	1	2	3	1	2	3	1	2	3
	2	100	96	94	46	50	56	61	59	65	31	32	41	34	23	21	32	25	21
	20	100	93	87	61	57	71	78	67	75	51	55	61	41	49	34	42	42	35
	100	100	95	85	78	71	79	71	78	81	67	69	78	71	56	71	81	86	72

## Sheet: SF 6E
		Cell titer glo
	Sh Cont			Sh USP46-8			Sh UAF1-2			Sh UAF1-3			Sh USP46-8/UAF1-2			Sh USP46-8/UAF1-3
RSPO (%)	1	2	3	1	2	3	1	2	3	1	2	3	1	2	3	1	2	3
2	100	100	97	58	69	72	51	55	51	43	43	32	45	37	41	34	31	31
20	100	97	91	69	71	71	71	65	67	55	41	57	45	53	51	37	51	43
100	100	95	95	81	81	81	80	67	81	69	62	75	67	72	75	81	72	75
							MTT
	Sh Cont			Sh USP46-8			Sh UAF1-2			Sh UAF1-3			Sh USP46-8/UAF1-2			Sh USP46-8/UAF1-3
RSPO (%)	1	2	3	1	2	3	1	2	3	1	2	3	1	2	3	1	2	3
2	100	91	96	58	69	72	51	55	51	43	43	32	45	37	41	34	31	31
20	100	97	89	71	78	81	71	65	67	55	41	57	45	53	51	37	51	43
100	100	95	91	88	87	81	80	67	81	69	62	75	67	72	75	81	72	75
