# Supplementary material for: The USP46 complex deubiquitylates LRP6 to promote Wnt/β-catenin signaling
Source: Nat Commun. 2023 Oct 5;14:6173. doi: 10.1038/s41467-023-41836-z (PMC10556042; doi:10.1038/s41467-023-41836-z)
Supplement: Supplementary file 4 — Source Data [file 41467_2023_41836_MOESM4_ESM.zip › Source Data/Supplemental Figure 3 Raw Data.xlsx]

## Sheet: S3A Lef1
			Fold Change			Significance					*<.05
Target			Value	std dev		To WT	To dCas9	To guide only			**<.01
Wild type		Wild type	1	0.102956		N.S.	N.S.				***<.001
dCas9 only		dCas9 only	1.00786	0.168536		N.S.	N.S.
USP46		USP46 guide #1	0.943845	0.105926		N.S.	N.S.
	G	USP46 guide #1 + dCas9	0.678805	0.0483878		*	*	*
		USP46 guide #2	1.01826	0.111992		N.S.	N.S.
	H	USP46 guide #2 + dCas9	0.778673	0.0698025		*	*	***
		USP46 guide #3	0.905746	0.124671		N.S.	N.S.
	C	USP46 guide #3 + dCas9	0.651272	0.0556588		*	*	*
UAF1 (WDR48A; NOT TARGETED BY MO)		WDR48A guide #1	0.931415	0.153166		N.S.	N.S.
	D	WDR48A guide #1 + dCas9	0.650025	0.13203		*	*	*
		WDR48A guide #2	0.903906	0.153446		N.S.	N.S.
	A	WDR48A guide #2 + dCas9	0.533061	0.0587882		*	*	*
UAF1 (AKA WDR48B)		WDR48B guide #1	0.919837	0.179542		N.S.	N.S.
	F	WDR48B guide #1 + dCas9	0.502213	0.170822		*	*	*
		WDR48B guide #2	0.887924	0.135674		N.S.	N.S.
	I	WDR48B guide #2 + dCas9	0.63751	0.0697474		**	**	**
WDR20A		WDR20A guide #1	0.925042	0.111329		N.S.	N.S.
	E	WDR20A guide #1 + dCas9	0.758563	0.0587393		*	*	**
		WDR20A guide #2	1.02153	0.205813		N.S.	N.S.
	K	WDR20A guide #2 + dCas9	0.500279	0.135528		*	*	*
WDR20B (NOT TARGETED BY MO)		WDR20B guide #1	0.840726	0.188568		N.S.	N.S.
	J	WDR20B guide #1 + dCas9	0.564883	0.0696784		**	**	*
		WDR20B guide #2	0.9096	0.103338		N.S.	N.S.
	B	WDR20B guide #2 + dCas9	0.689192	0.0903214		**	*	**

## Sheet: S3A Cmyc
			Fold Change			Significance					*<.05
Target			Value	std dev		To WT	To dCas9	To guide only			**<.01
Wild type		Wild type	1	0.0381106		N.S.	N.S.				***<.001
dCas9 only		dCas9 only	1.08597	0.141094		N.S.	N.S.
USP46		USP46 guide #1	1.01912	0.116557		N.S.	N.S.
	G	USP46 guide #1 + dCas9	0.379931	0.0560326		***	**	**
		USP46 guide #2	1.05243	0.154542		N.S.	N.S.
	H	USP46 guide #2 + dCas9	0.328159	0.0591075		***	**	**
		USP46 guide #3	0.801521	0.0914582		N.S.	N.S.
	C	USP46 guide #3 + dCas9	0.485271	0.0588464		*	*	*
UAF1 (WDR48A; NOT TARGETED BY MO)		WDR48A guide #1	0.979982	0.235056		N.S.	N.S.
	D	WDR48A guide #1 + dCas9	0.200103	0.0916311		*	*	*
		WDR48A guide #2	1.16995	0.114274		N.S.	N.S.
	A	WDR48A guide #2 + dCas9	0.157518	0.0293126		***	***	***
UAF1 (AKA WDR48B)		WDR48B guide #1	0.966455	0.169412		N.S.	N.S.
	F	WDR48B guide #1 + dCas9	0.140238	0.0851989		*	*	*
		WDR48B guide #2	1.06333	0.102999		N.S.	N.S.
	I	WDR48B guide #2 + dCas9	0.438136	0.133553		*	*	*
WDR20A		WDR20A guide #1	1.00879	0.0775893		N.S.	N.S.
	E	WDR20A guide #1 + dCas9	0.344398	0.137411		*	*	*
		WDR20A guide #2	1.12565	0.204289		N.S.	N.S.
	K	WDR20A guide #2 + dCas9	0.136554	0.0231781		***	***	***
WDR20B (NOT TARGETED BY MO)		WDR20B guide #1	0.946928	0.0725972		N.S.	N.S.
	J	WDR20B guide #1 + dCas9	0.413006	0.0852372		**	**	*
		WDR20B guide #2	0.850051	0.126104		N.S.	N.S.
	B	WDR20B guide #2 + dCas9	0.247479	0.0955173		**	**	**

## Sheet: S3A Cyclin D1
			Fold Change			Significance					*<.05
Target			Value	std dev		To WT	To dCas9	To guide only			**<.01
Wild type		Wild type	1	0.111013		N.S.	N.S.				***<.001
dCas9 only		dCas9 only	1.22468	0.285297		N.S.	N.S.
USP46		USP46 guide #1	1.15931	0.148954		N.S.	N.S.
	G	USP46 guide #1 + dCas9	0.494148	0.0710301		*	**	*
		USP46 guide #2	0.971101	0.0417484		N.S.	N.S.
	H	USP46 guide #2 + dCas9	0.512246	0.0865646		*	*	*
		USP46 guide #3	1.10202	0.159562		N.S.	N.S.
	C	USP46 guide #3 + dCas9	0.513922	0.0975221		**	**	*
UAF1 (WDR48A; NOT TARGETED BY MO)		WDR48A guide #1	1.00907	0.170736		N.S.	N.S.
	D	WDR48A guide #1 + dCas9	0.367342	0.100129		**	**	**
		WDR48A guide #2	1.10721	0.238093		N.S.	N.S.
	A	WDR48A guide #2 + dCas9	0.578	0.0813771		*	*	*
UAF1 (AKA WDR48B)		WDR48B guide #1	0.941918	0.191917		N.S.	N.S.
	F	WDR48B guide #1 + dCas9	0.38385	0.0744655		*	**	*
		WDR48B guide #2	1.18216	0.208368		N.S.	N.S.
	I	WDR48B guide #2 + dCas9	0.502183	0.171192		*	*	*
WDR20A		WDR20A guide #1	1.08026	0.168833		N.S.	N.S.
	E	WDR20A guide #1 + dCas9	0.150495	0.0477909		**	**	**
		WDR20A guide #2	1.17201	0.174072		N.S.	N.S.
	K	WDR20A guide #2 + dCas9	0.567476	0.110733		**	**	**
WDR20B (NOT TARGETED BY MO)		WDR20B guide #1	1.25728	0.183557		N.S.	N.S.
	J	WDR20B guide #1 + dCas9	0.768861	0.149206		*	**	***
		WDR20B guide #2	1.441	0.218381		N.S.	N.S.
	B	WDR20B guide #2 + dCas9	0.510294	0.022386		**	**	**

## Sheet: S3B USP46 set 1 Summary
	Fold Change			Significance
	Value	std dev		To WT		With Bonferroni Correction*
Control	1	0.0567274
dCAS9 mRNA only	1.04135	0.127158		N.S.		N.S.
Guide #1 Only	0.918503	0.0384063		N.S.		N.S.
Guide #2 Only	1.0561	0.152104		N.S.		N.S.
Guide #3 Only	0.992995	0.0419624		N.S.		N.S.
Guide #1 + dCas9 mRNA	0.0597729	0.0192226		***		**
Guide #2 + dCas9 mRNA	0.175854	0.0690774		**		*
Guide #3 + dCas9 mRNA	0.034052	0.0131301		***		**
				*<.05		*<.01
				**<.01		**<.002
				***<.001		***<.0002
						*For five tests: Each treatment verses Control

## Sheet: S3B USP46 set 1 Significance
			Raw ct values						∆Ct	Target mRNA -control mRNA					to Control		to Guide only		to dCas9
			Replicate 1	Replicate 2	Replicate 3		Average ct		Replicate 1	Replicate 2	Replicate 3
mRNA targets	Control	Control mRNA	22.6169	25.5596	27.4814		25.2193		1.63643	1.59767	1.7906
		Target mRNA	24.2533	27.1572	29.272		26.8942
	dCAS9 mRNA only	Control mRNA	21.9957	22.1874	25.1232		23.1021		1.49987	1.37961	1.9969				0.815045
		Target mRNA	23.4956	23.5671	27.1201		24.7276
	Guide #1 Only	Control mRNA	25.2292	25.8681	25.9233		25.6735		1.82452	1.7314	1.83332				0.145489
		Target mRNA	27.0537	27.5995	27.7566		27.4699
	Guide #2 Only	Control mRNA	21.5491	24.7645	24.1659		23.4932		1.68611	1.24994	1.8878				0.751382
		Target mRNA	23.2352	26.0144	26.0537		25.1011
	Guide #3 Only	Control mRNA	32.2728	35.8398	36.9433		35.0186		1.64079	1.5343	1.87677				0.942066		0.798423		0.942066
		Target mRNA	33.9136	37.3741	38.82		36.7026
	Guide #2 + dCas9 mRNA	Control mRNA	26.5351	26.9208	27.0359		26.8306		5.16576	5.89202	6.36268				0.000304952		0.000329836		0.000455581
		Target mRNA	31.7009	32.8129	33.3986		32.6374
	Guide #2 + dCas9 mRNA	Control mRNA	20.444	20.2448	22.7155		21.1348		3.50544	4.50589	4.83203				0.00295665		0.00374805		0.00384905
		Target mRNA	23.9494	24.7507	27.5476		25.4159
	Guide #2 + dCas9 mRNA	Control mRNA	22.4336	23.2983	24.1376		23.2898		7.39103	6.5142	6.09273				0.000208255		0.000228729		0.000293471
		Target mRNA	29.8246	29.8125	30.2303		29.9558

## Sheet: S3B USP46 set 1 Calculations
			Raw ct values						∆Ct	Target mRNA -control mRNA				∆∆Ct	Sample- control sample				2^-∆∆Ct				Average	Std dev		Fold Change
			Replicate 1	Replicate 2	Replicate 3		Average ct		Replicate 1	Replicate 2	Replicate 3			Replicate 1	Replicate 2	Replicate 3										Value	std dev
mRNA targets	Control	Control mRNA	22.6169	25.5596	27.4814		25.2193		1.63643	1.59767	1.7906			-0.0384731	-0.0772313	0.115704			1.02703	1.05499	0.922932		1.00165	0.0568209		1	0.0567274
		Target mRNA	24.2533	27.1572	29.272		26.8942
	dCAS9 mRNA only	Control mRNA	21.9957	22.1874	25.1232		23.1021		1.49987	1.37961	1.9969			-0.136558	-0.218054	0.206296			1.09928	1.16316	0.86676		1.04307	0.127367		1.04135	0.127158
		Target mRNA	23.4956	23.5671	27.1201		24.7276
	Guide #1 Only	Control mRNA	25.2292	25.8681	25.9233		25.6735		1.82452	1.7314	1.83332			0.188099	0.133733	0.0427208			0.877762	0.91147	0.970822		0.920018	0.0384697		0.918503	0.0384063
		Target mRNA	27.0537	27.5995	27.7566		27.4699
	Guide #2 Only	Control mRNA	21.5491	24.7645	24.1659		23.4932		1.68611	1.24994	1.8878			0.0496899	-0.347722	0.0972015			0.966144	1.27255	0.934845		1.05785	0.152355		1.0561	0.152104
		Target mRNA	23.2352	26.0144	26.0537		25.1011
	Guide #3 Only	Control mRNA	32.2728	35.8398	36.9433		35.0186		1.64079	1.5343	1.87677			0.00436481	-0.0633624	0.0861667			0.996979	1.0449	0.942022		0.994633	0.0420316		0.992995	0.0419624
		Target mRNA	33.9136	37.3741	38.82		36.7026
	Guide #1 + dCas9 mRNA	Control mRNA	26.5351	26.9208	27.0359		26.8306		5.16576	5.89202	6.36268			3.52933	4.29435	4.57208			0.0866094	0.0509648	0.0420404		0.0598715	0.0192544		0.0597729	0.0192226
		Target mRNA	31.7009	32.8129	33.3986		32.6374
	Guide #2 + dCas9 mRNA	Control mRNA	20.444	20.2448	22.7155		21.1348		3.50544	4.50589	4.83203			1.86902	2.90822	3.04143			0.27376	0.13321	0.121462		0.176144	0.0691913		0.175854	0.0690774
		Target mRNA	23.9494	24.7507	27.5476		25.4159
	Guide #3 + dCas9 mRNA	Control mRNA	22.4336	23.2983	24.1376		23.2898		7.39103	6.5142	6.09273			5.7546	4.91653	4.30213			0.0185222	0.0331113	0.050691		0.0341082	0.0131518		0.034052	0.0131301
		Target mRNA	29.8246	29.8125	30.2303		29.9558

## Sheet: S3B USP46 set 2 Summary
	Fold Change			Significance
	Value	std dev		To WT		With Bonferroni Correction*
Control	1	0.0871247
dCAS9 mRNA only	1.09357	0.184062		N.S.		N.S.
Guide #1 Only	1.07428	0.15821		N.S.		N.S.
Guide #2 Only	1.09756	0.104126		N.S.		N.S.
Guide #3 Only	1.14845	0.1695		N.S.		N.S.
Guide #1 + dCas9 mRNA	0.0457962	0.0216862		***		**
Guide #2 + dCas9 mRNA	0.0944546	0.0346893		***		**
Guide #3 + dCas9 mRNA	0.225416	0.0812129		**		*
				*<.05		*<.01
				**<.01		**<.002
				***<.001		***<.0002
						*For five tests: Each treatment verses Control

## Sheet: S3B USP46 set 2 Significance
			Raw ct values						∆Ct	Target mRNA -control mRNA					to Control		to Guide only		to dCas9
			Replicate 1	Replicate 2	Replicate 3		Average ct		Replicate 1	Replicate 2	Replicate 3
mRNA targets	Control	Control mRNA	23.252	23.7208	23.7608		23.5779		11.5194	11.2099	11.3502
		Target mRNA	34.7714	34.9307	35.111		34.9377
	dCAS9 mRNA only	Control mRNA	24.3979	24.5057	24.5162		24.4733		11.0768	11.2554	11.4012				0.423754
		Target mRNA	35.4747	35.7611	35.9174		35.7177
	Guide #1 Only	Control mRNA	23.2912	24.8989	25.8649		24.685		11.221	11.4292	11.1531				0.492576
		Target mRNA	34.5122	36.328	37.0179		35.9527
	Guide #2 Only	Control mRNA	20.1689	23.7505	24.9213		22.9469		11.233	11.2605	11.1865				0.221378
		Target mRNA	31.4018	35.011	36.1077		34.1735
	Guide #3 Only	Control mRNA	24.9132	27.8624	28.2118		26.9958		11.0632	11.0341	11.4135				0.278258		0.654823		0.278258
		Target mRNA	35.9764	38.8964	39.6253		38.1661
	Guide #2 + dCas9 mRNA	Control mRNA	23.0662	24.3186	25.9039		24.4295		16.7812	16.0223	15.0631				0.000809175		0.000743457		0.000739963
		Target mRNA	39.8474	40.3409	40.9669		40.3851
	Guide #2 + dCas9 mRNA	Control mRNA	24.2505	24.6186	31.5561		26.8084		14.5715	15.6651	14.4297				0.000914971		0.000723349		0.000816388
		Target mRNA	38.822	40.2837	45.9857		41.6972
	Guide #2 + dCas9 mRNA	Control mRNA	21.7231	23.9887	23.4012		23.0377		13.1112	13.435	14.2584				0.00314997		0.00257419		0.00264601
		Target mRNA	34.8343	37.4237	37.6596		36.6392

## Sheet: S3B USP46 set 2 Calculations
			Raw ct values						∆Ct	Target mRNA -control mRNA				∆∆Ct	Sample- control sample				2^-∆∆Ct				Average	Std dev		Fold Change
			Replicate 1	Replicate 2	Replicate 3		Average ct		Replicate 1	Replicate 2	Replicate 3			Replicate 1	Replicate 2	Replicate 3										Value	std dev
mRNA targets	Control	Control mRNA	23.252	23.7208	23.7608		23.5779		11.5194	11.2099	11.3502			0.159532	-0.149893	-0.00963847			0.895316	1.10949	1.0067		1.00384	0.0874589		1	0.0871247
		Target mRNA	34.7714	34.9307	35.111		34.9377
	dCAS9 mRNA only	Control mRNA	24.3979	24.5057	24.5162		24.4733		11.0768	11.2554	11.4012			-0.442602	0.0454674	0.0510178			1.35905	0.968976	0.965255		1.09776	0.184768		1.09357	0.184062
		Target mRNA	35.4747	35.7611	35.9174		35.7177
	Guide #1 Only	Control mRNA	23.2912	24.8989	25.8649		24.685		11.221	11.4292	11.1531			-0.298392	0.219238	-0.197131			1.22977	0.859019	1.14642		1.0784	0.158817		1.07428	0.15821
		Target mRNA	34.5122	36.328	37.0179		35.9527
	Guide #2 Only	Control mRNA	20.1689	23.7505	24.9213		22.9469		11.233	11.2605	11.1865			-0.286404	0.0505699	-0.163719			1.2196	0.965555	1.12017		1.10177	0.104525		1.09756	0.104126
		Target mRNA	31.4018	35.011	36.1077		34.1735
	Guide #3 Only	Control mRNA	24.9132	27.8624	28.2118		26.9958		11.0632	11.0341	11.4135			-0.456163	-0.175855	0.063331			1.37189	1.12963	0.957052		1.15286	0.17015		1.14845	0.1695
		Target mRNA	35.9764	38.8964	39.6253		38.1661
	Guide #1 + dCas9 mRNA	Control mRNA	23.0662	24.3186	25.9039		24.4295		16.7812	16.0223	15.0631			5.26185	4.81241	3.71287			0.0260631	0.0355894	0.0762631		0.0459719	0.0217694		0.0457962	0.0216862
		Target mRNA	39.8474	40.3409	40.9669		40.3851
	Guide #2 + dCas9 mRNA	Control mRNA	24.2505	24.6186	31.5561		26.8084		14.5715	15.6651	14.4297			3.05215	4.45521	3.07947			0.120562	0.0455878	0.118301		0.0948168	0.0348224		0.0944546	0.0346893
		Target mRNA	38.822	40.2837	45.9857		41.6972
	Guide #3 + dCas9 mRNA	Control mRNA	21.7231	23.9887	23.4012		23.0377		13.1112	13.435	14.2584			1.59185	2.22511	2.90821			0.331747	0.213883	0.133211		0.22628	0.0815244		0.225416	0.0812129
		Target mRNA	34.8343	37.4237	37.6596		36.6392

## Sheet: S3B WDR20A set 1 Summary
	Fold Change			Significance
	Value	std dev		To WT		With Bonferroni Correction*
Control	1	0.0544054
dCAS9 mRNA only	1.14515	0.16525		N.S.		N.S.
Guide #1 Only	1.06646	0.23312		N.S.		N.S.
Guide #2 Only	1.0261	0.102888		N.S.		N.S.
Guide #1 + dCas9 mRNA	0.0667889	0.0365101		**		*
Guide #2 + dCas9 mRNA	0.0872611	0.0390718		**		*
				*<.05		*<.01
				**<.01		**<.002
				***<.001		***<.0002
						*For five tests: Each treatment verses Control

[truncated: 19 more sheets: Figure 3A, S3B WDR20A set 1 Significance, S3B WDR20A set 1 Calculations, S3B WDR20A set 2 Summary, S3B WDR20A set 2 Significance, S3B WDR20A set 2 Calculations, S3B WDR20B set 1 Summary, S3B WDR20B set 1 Significance, S3B WDR20B set 1 Calculations, S3B WDR20B set 2 Summary, S3B WDR20B set 2 Significance, S3B WDR20B set 2 Calculations, S3B WDR48A set 1 Summary, S3B WDR48A set 1 Significance, S3B WDR48A set 1 Calculations, S3B WDR48A set 2 Summary, S3B WDR48A set 2 Significance, S3B WDR48A set 2 Calculations, empty]
