# Supplementary material for: The USP46 complex deubiquitylates LRP6 to promote Wnt/β-catenin signaling
Source: Nat Commun. 2023 Oct 5;14:6173. doi: 10.1038/s41467-023-41836-z (PMC10556042; doi:10.1038/s41467-023-41836-z)
Supplement: Supplementary file 4 — Source Data [file 41467_2023_41836_MOESM4_ESM.zip › Source Data/Supplemental Figure 10 Raw Data.xlsx]

## Sheet: USP46-WDR48-WDR20
Sample	UPS46	WDR48	WDR20
TCGA.02.0001	0.376375	0.697	0.017625
TCGA.02.0003	0.5875	0.423	-0.0085
TCGA.02.0004	0.775625	0.3756	0.134313
TCGA.02.0007	0.156625	0.4658	-1.02156
TCGA.02.0009	0.04275	0.3928	0.20025
TCGA.02.0010	0.65125	0.8398	-0.415375
TCGA.02.0011	0.077875	0.7654	-0.667312
TCGA.02.0014	3.25963	0.0252	0.323062
TCGA.02.0015	0.255	-0.2298	0.424938
TCGA.02.0016	0.5065	0.301	0.383313
TCGA.02.0021	0.085125	0.2404	-0.0575625
TCGA.02.0023	-0.21875	0.1626	-0.1235
TCGA.02.0024	0.5	0.3526	-0.649125
TCGA.02.0025	-0.582375	-0.0456	-0.652937
TCGA.02.0026	0.165125	0.5984	0.276062
TCGA.02.0027	0.696875	0.3758	0.123125
TCGA.02.0028	0.99	0.605	0.4125
TCGA.02.0033	-0.2945	0.0486	-0.737313
TCGA.02.0034	0.014125	0.207	-0.644188
TCGA.02.0038	-0.0405	0.4772	-0.405125
TCGA.02.0039	0.409625	0.6262	-0.429812
TCGA.02.0043	0.08125	0.4328	0.074
TCGA.02.0046	0.417625	0.3256	0.056
TCGA.02.0047	0.660625	0.8436	-0.178437
TCGA.02.0048	1.18225	0.8398	-0.2585
TCGA.02.0051	0.254625	-0.0856	0.369437
TCGA.02.0052	0.18075	0.4754	-0.127562
TCGA.02.0054	0.002625	0.152	-0.294625
TCGA.02.0057	0.05825	0.2494	-0.177187
TCGA.02.0058	1.30462	0.4308	-0.1745
TCGA.02.0059	0.114375	0.083	0.152625
TCGA.02.0060	-0.212125	0.1002	-0.70925
TCGA.02.0064	-0.7865	0.108	-0.401125
TCGA.02.0068	-0.232875	0.7966	0.0478125
TCGA.02.0069	2.007	1.5288	-0.269562
TCGA.02.0070	-0.192625	0.1318	0.166
TCGA.02.0071	0.008	0.6096	0.11075
TCGA.02.0074	4.04887	0.606	-0.319125
TCGA.02.0075	0.727625	-0.0534	0.11125
TCGA.02.0079	-1.27963	0.6642	-0.287062
TCGA.02.0080	0.5075	0.0606	-0.203813
TCGA.02.0083	0.121375	-0.349	-0.138687
TCGA.02.0084	-0.567375	0.6468	-0.466125
TCGA.02.0085	0.281875	0.5866	-0.306563
TCGA.02.0086	-0.6715	-0.0954	-0.766125
TCGA.02.0087	-0.36525	0.4356	-0.185688
TCGA.02.0089	-0.093125	0.3612	-0.465813
TCGA.02.0099	0.59675	0.9366	-0.708313
TCGA.02.0102	-0.440625	0.0024	0.0029375
TCGA.02.0104	0.548625	1.3632	-0.0775625
TCGA.02.0106	-0.226125	-0.0434	0.52375
TCGA.02.0107	0.55075	0.5834	-0.677438
TCGA.02.0111	0.396625	0.6392	0.0118125
TCGA.02.0113	0.462625	-0.0424	-0.685937
TCGA.02.0114	0.103125	0.4342	0.162812
TCGA.02.0115	0.074375	1.1916	-0.271937
TCGA.02.0116	-0.491	0.0488	-0.285313
TCGA.02.0258	0.332	0.355	-0.688937
TCGA.02.0260	-0.648	0.0114	0.124313
TCGA.02.0266	-1.093	-0.0514	-0.14525
TCGA.02.0269	-0.698	-0.1018	0.156062
TCGA.02.0271	0.395125	-0.0066	-0.0028125
TCGA.02.0281	0.898	0.5334	0.62075
TCGA.02.0285	-0.546625	0.0698	0.10425
TCGA.02.0289	-0.1665	0.1994	-0.0405
TCGA.02.0290	-1.51575	0.5958	-0.231313
TCGA.02.0317	-0.707875	-0.0016	0.341
TCGA.02.0321	0.063875	0.3342	0.120625
TCGA.02.0324	-1.13013	1.2122	-0.908125
TCGA.02.0325	0.165125	0.4412	-0.6015
TCGA.02.0326	-1.19125	-0.0876	-0.84675
TCGA.02.0330	0.396	-0.2008	-0.694625
TCGA.02.0332	-0.44975	0.4762	-0.618062
TCGA.02.0333	0.049625	0.2034	0.109687
TCGA.02.0337	-0.60575	0.2544	-0.275438
TCGA.02.0338	0.877125	0.427	0.2685
TCGA.02.0339	0.32	0.5682	0.392125
TCGA.02.0422	0.248875	0.0264	0.289438
TCGA.02.0430	-0.067125	0.2328	0.260688
TCGA.02.0432	0.3645	0.3142	-0.124938
TCGA.02.0439	0.80025	0.324	0.506938
TCGA.02.0440	0.71975	0.5366	0.6575
TCGA.02.0446	0.746375	0.47	-0.138937
TCGA.02.0451	0.74325	0.385	0.308937
TCGA.02.0456	1.31275	-0.339	-0.331313
TCGA.02.2466	1.15825	1.085	-0.172313
TCGA.02.2470	0.42275	0.5304	-0.0029375
TCGA.02.2483	0.993125	1.0434	0.969875
TCGA.02.2485	0.869625	0.5112	0.766125
TCGA.02.2486	0.485375	0.2478	-0.0383125
TCGA.06.0122	-0.18575	0.2988	-0.286187
TCGA.06.0124	0.12625	0.2568	-0.425812
TCGA.06.0125	-0.309875	0.496	-0.272875
TCGA.06.0126	-0.295875	0.255	-0.471
TCGA.06.0127	-0.03975	0.1788	-0.047125
TCGA.06.0128	-0.038875	0.5052	-1.0005
TCGA.06.0129	0.463625	0.8698	-0.3535
TCGA.06.0130	0.405375	-0.0254	-0.596
TCGA.06.0132	0.6455	0.516	-0.099875
TCGA.06.0133	0.82975	0.639	-0.824812
TCGA.06.0137	-1.06862	0.0024	-0.635062
TCGA.06.0138	-0.015375	0.5186	-0.47025
TCGA.06.0139	-0.205625	0.4356	-0.401938
TCGA.06.0140	0.075	0.3122	-0.530563
TCGA.06.0141	0.636875	0.3574	-0.814562
TCGA.06.0142	0.63075	0.5778	0.3865
TCGA.06.0143	-0.246875	0.1146	-1.12738
TCGA.06.0145	-0.33275	0.7118	-0.108188
TCGA.06.0146	0.3825	0.7328	0.0103125
TCGA.06.0147	-0.6475	0.804	-0.223438
TCGA.06.0148	-0.234625	0.603	0.108625
TCGA.06.0149	-0.307125	0.5264	-0.207313
TCGA.06.0152	-1.24113	-0.4806	0.02075
TCGA.06.0154	0.106625	0.4202	-0.0570625
TCGA.06.0155	1.84625	0.5424	0.437625
TCGA.06.0156	0.864	0.3428	-0.42425
TCGA.06.0157	1.05	0.8754	0.363312
TCGA.06.0158	0.423	1.0392	0.494063
TCGA.06.0160	1.48	0.9824	0.335688
TCGA.06.0162	-0.030875	0.7258	-0.783125
TCGA.06.0164	0.852625	0.5334	0.44175
TCGA.06.0166	1.83875	1.2808	-0.025375
TCGA.06.0167	1.6735	1.183	0.0506875
TCGA.06.0168	-0.254125	0.3644	-0.232813
TCGA.06.0169	-1.50638	-0.5132	-0.328375
TCGA.06.0171	0.173125	0.6606	-0.230125
TCGA.06.0173	0.769	0.3562	0.475562
TCGA.06.0174	1.38925	0.7884	0.584937
TCGA.06.0175	0.47425	0.6872	0.563125
TCGA.06.0176	-0.25675	-0.2362	-0.0611875
TCGA.06.0177	3.71712	0.1914	0.22725
TCGA.06.0178	-0.381	0.495	-0.65925
TCGA.06.0179	0.471875	1.0116	0.233125
TCGA.06.0182	-0.7115	0.5262	0.1705
TCGA.06.0184	0.131	0.6908	0.598313
TCGA.06.0185	-0.3355	0.7298	0.0265
TCGA.06.0187	0.2415	0.2894	0.50125
TCGA.06.0188	1.194	1.0864	-0.17525
TCGA.06.0189	0.425125	0.642	0.0083125
TCGA.06.0190	0.470625	0.46	0.191938
TCGA.06.0192	1.44912	0.5946	-0.1295
TCGA.06.0194	0.574875	0.3514	-0.329062
TCGA.06.0195	0.81675	0.2664	-0.0238125
TCGA.06.0197	0.068625	0.6056	0.206687
TCGA.06.0201	-0.108125	-0.1238	0.0548125
TCGA.06.0206	-0.398875	0.2326	-0.18875
TCGA.06.0208	0.850625	0.6412	0.257188
TCGA.06.0210	0.320125	1.1046	-0.448313
TCGA.06.0211	0.36525	0.5868	0.259813
TCGA.06.0213	-0.398	0.377	-0.446625
TCGA.06.0214	0.2615	0.6796	0.103313
TCGA.06.0216	0.69725	0.8474	0.859375
TCGA.06.0219	0.307625	0.5774	-0.401813
TCGA.06.0221	1.35462	0.2772	-0.350375
TCGA.06.0237	0.865625	1.0568	0.908
TCGA.06.0238	-0.112375	0.462	-0.275625
TCGA.06.0240	1.05175	1.2352	0.300812
TCGA.06.0241	1.10337	0.7556	0.000125
TCGA.06.0394	0.4565	0.2318	0.320188
TCGA.06.0397	0.374125	0.3898	0.937375
TCGA.06.0402	0.589125	0.3962	0.24125
TCGA.06.0409	0.474	0.205	-0.278375
TCGA.06.0410	4.02562	0.5988	-0.085625
TCGA.06.0412	1.0175	0.5874	-0.28575
TCGA.06.0413	1.25713	0.9048	0.333937
TCGA.06.0414	0.6165	0.7528	0.322625
TCGA.06.0644	0.494375	0.2946	-0.270937
TCGA.06.0645	-0.287875	0.2936	0.168563
TCGA.06.0646	0.17375	0.1744	-0.416063
TCGA.06.0648	0.391	0.9466	0.409562
TCGA.06.0649	1.48487	1.0068	-0.427
TCGA.06.0673	1.97162	1.2074	0.222
TCGA.06.0675	1.5745	0.8368	0.256937
TCGA.06.0676	1.91938	1.1172	0.488938
TCGA.06.0678	1.26362	1.0402	0.6225
TCGA.06.0680	1.5245	1.0564	0.285375
TCGA.06.0681	1.45788	0.6856	0.384688
TCGA.06.0686	1.11587	0.9556	0.429563
TCGA.06.0743	0.082625	0.5672	0.179563
TCGA.06.0744	0.1335	0.2238	0.220062
TCGA.06.0745	0.660375	0.7548	-0.214125
TCGA.06.0747	0.400125	0.41	0.87125
TCGA.06.0749	0.137875	0.8196	0.0951875
TCGA.06.0750	0.454125	0.6016	-0.303187
TCGA.06.0875	0.8405	0.9036	0.0383125
TCGA.06.0876	-0.04975	0.2738	-0.0225
TCGA.06.0877	-0.46575	-0.0056	0.027375
TCGA.06.0878	0.322	-0.2312	-0.338625
TCGA.06.0879	-0.176	-0.023	-0.0523125
TCGA.06.0881	-0.369	0.134	-0.056875
TCGA.06.0882	0.4275	0.7452	0.240125
TCGA.06.0939	0.607125	0.921	-0.472187
TCGA.06.1084	0.501375	0.238	-0.553813
TCGA.06.1086	0.128125	0.689	0.696187
TCGA.06.1087	0.922875	0.1208	0.703625
TCGA.06.1800	0.574875	0.595	0.760375
TCGA.06.1801	1.03137	0.8684	0.83875
TCGA.06.1802	1.67725	0.849	0.484812
TCGA.06.1805	0.372875	1.092	0.347375
TCGA.06.2557	0.871	0.6194	0.228375
TCGA.06.2558	0.886	0.7372	0.069875
TCGA.06.2559	1.3915	0.4144	0.397188
TCGA.06.2561	0.2825	0.6662	-0.230563
TCGA.06.2562	1.13475	0.565	0.374063
TCGA.06.2563	0.615125	0.2886	0.791937
TCGA.06.2564	0.197375	0.611	0.567125
TCGA.06.2565	0.188625	0.531	0.3885
TCGA.06.2566	0.61975	0.9938	0.4915
TCGA.06.2567	0.822375	0.628	0.53025
TCGA.06.2569	0.839375	0.7564	0.816625
TCGA.06.2570	0.242375	1.1788	0.367437
TCGA.06.5414	0.120375	0.4646	0.776312
TCGA.06.5415	0.54025	0.5512	0.737938
TCGA.06.5416	0.708125	0.4648	0.053875
TCGA.06.5417	1.51737	1.2142	0.51325
TCGA.06.5418	0.200375	0.314	0.598938
TCGA.08.0244	-0.101625	0.5038	0.680125
TCGA.08.0245	1.83288	0.3572	0.122063
TCGA.08.0246	0.671875	-0.2098	0.292187
TCGA.08.0344	0.45575	0.7064	0.894437
TCGA.08.0345	0.53475	0.932	0.275
TCGA.08.0346	0.38475	0.8222	0.160312
TCGA.08.0347	2.96925	0.5622	0.091875
TCGA.08.0348	0.66025	0.2572	0.16125
TCGA.08.0349	0.35225	0.7096	0.152125
TCGA.08.0350	-0.186	0.4494	-0.128438
TCGA.08.0351	0.648125	0.7832	0.12725
TCGA.08.0352	-0.112	0.067	0.293687
TCGA.08.0353	0.781	0.2278	0.379
TCGA.08.0354	-0.161	0.3026	0.229187
TCGA.08.0355	-0.196	0.154	-0.102875
TCGA.08.0356	-0.037125	0.2278	0.216875
TCGA.08.0357	0.21475	0.427	0.0503125
TCGA.08.0358	-0.700875	0.0538	-0.018375
TCGA.08.0359	0.581125	0.5808	0.25625
TCGA.08.0360	0.03225	0.4632	-0.245938
TCGA.08.0373	0.214375	0.4404	0.26925
TCGA.08.0375	0.179	0.3462	0.0660625
TCGA.08.0380	0.81525	1.0178	-0.276813
TCGA.08.0385	0.481875	0.2574	0.365375
TCGA.08.0386	0.598375	0.3488	0.636
TCGA.08.0389	0.311125	0.6124	-0.0834375
TCGA.08.0390	-0.1125	-0.2008	-0.131875
TCGA.08.0392	0.78125	0.355	-0.456937
TCGA.08.0509	0.547625	0.3506	0.106
TCGA.08.0510	0.690875	0.38	0.61225
TCGA.08.0511	0.33475	-0.287	0.649438
TCGA.08.0512	0.704125	0.3734	-0.566312
TCGA.08.0514	-0.0865	0.7012	0.492875
TCGA.08.0516	0.668375	0.4786	0.81125
TCGA.08.0517	0.829125	-0.2776	-0.384437
TCGA.08.0518	0.26425	0.2786	0.546063
TCGA.08.0520	0.702625	0.7532	-0.680063
TCGA.08.0521	0.614	0.596	0.374937
TCGA.08.0522	0.29475	0.19	0.46075
TCGA.08.0524	1.34	0.9362	0.288687
TCGA.08.0525	-0.1805	0.6428	0.53425
TCGA.08.0529	0.34025	0.3068	0.356375
TCGA.08.0531	-0.19275	0.3904	0.224
TCGA.08.0623	1.22913	0.9212	0.53925
TCGA.08.0625	0.9245	0.872	0.128125
TCGA.08.0626	1.75838	0.9592	0.412875
TCGA.08.0627	2.12637	0.9368	0.5425
TCGA.12.0616	0.51725	0.2836	-0.409438
TCGA.12.0618	0.379875	0.6088	0.200187
TCGA.12.0619	0.012875	0.1046	0.336125
TCGA.12.0620	-0.12275	0.4496	0.258188
TCGA.12.0654	0.364125	0.6714	-0.405
TCGA.12.0656	0.1945	0.5484	0.404687
TCGA.12.0657	0.17	0.689	0.438812
TCGA.12.0670	-0.378625	0.5686	0.2895
TCGA.12.0688	0.357	0.4028	0.3275
TCGA.12.0692	0.12475	0.2666	-0.412687
TCGA.12.0703	0.269375	0.783	0.150688
TCGA.12.0707	-0.419125	0.7292	-0.20175
TCGA.12.0772	-0.28725	0.297	0.054625
TCGA.12.0773	-0.13975	0.1544	0.0436875
TCGA.12.0775	0.078	0.4296	0.197437
TCGA.12.0776	0.0965	0.5244	0.0254375
TCGA.12.0778	-0.425125	0.3716	0.258125
TCGA.12.0780	-0.26775	0.6452	0.467062
TCGA.12.0818	0.023125	0.3122	0.429125
TCGA.12.0819	-0.067	0.3578	0.290187
TCGA.12.0820	0.456125	0.4618	0.606812
TCGA.12.0821	0.657625	0.5528	-0.250125
TCGA.12.0822	-0.379625	0.6242	-0.49325
TCGA.12.0826	0.362	0.1646	0.220188
TCGA.12.0827	-0.888125	0.4318	-0.221375
TCGA.12.0828	-0.27225	0.4234	0.084375
TCGA.12.0829	-0.19175	0.7376	-0.0016875
TCGA.12.1088	0.509125	1.7498	-0.37
TCGA.12.1089	1.17425	0.8882	-0.236687
TCGA.12.1090	0.636875	-0.262	0.344
TCGA.12.1091	0.78475	1.2716	0.488625
TCGA.12.1092	0.5605	1.001	0.02625
TCGA.12.1093	0.3985	0.526	0.2305
TCGA.12.1094	0.0695	1.0406	0.666625
TCGA.12.1095	0.548625	1.0436	0.802875
TCGA.12.1096	0.237	0.7234	-0.0725625
TCGA.12.1097	1.56475	0.7568	0.841812
TCGA.12.1098	-0.490125	1.1496	1.14406
TCGA.12.1099	0.69175	1.0262	0.442312
TCGA.12.1597	2.67175	-0.0758	1.06944
TCGA.12.1598	1.17863	1.0366	0.29675
TCGA.12.1599	0.434	0.981	0.771625
TCGA.12.1600	0.587125	0.9382	0.969
TCGA.12.1602	0.238875	1.0838	0.039875
TCGA.12.3644	-0.94075	0.5034	-0.0714
TCGA.12.3646	0.110625	0.9898	0.175687
TCGA.12.3648	-0.279875	0.632	0.553937
TCGA.12.3649	0.988625	1.251	0.744938
TCGA.12.3650	0.89475	1.0352	0.913813
TCGA.12.3651	1.42263	1.3916	0.343875
TCGA.12.3652	0.701625	0.3986	0.325813
TCGA.12.3653	0.145625	0.5484	0.839063
TCGA.12.5295	0.5925	0.4534	-0.036125
TCGA.12.5299	-0.339375	0.4562	0.774813
TCGA.12.5301	0.0125	0.762	0.641687
TCGA.14.0736	0.48325	1.0024	-0.114312
TCGA.14.0783	-0.288375	0.6108	0.261688
TCGA.14.0786	0.69275	0.742	1.11925
TCGA.14.0787	0.419875	0.807	0.07975
TCGA.14.0789	-0.31	0.135	0.309063
TCGA.14.0790	0.43875	0.7162	0.467938
TCGA.14.0812	1.99012	1.255	0.657438
TCGA.14.0813	0.120875	-0.315	-0.508813
TCGA.14.0817	1.02725	0.2326	-0.165563
TCGA.14.0865	2.3005	0.9616	1.06606
TCGA.14.0866	0.17525	0.705	0.113
TCGA.14.0867	-0.34375	0.3052	0.376937
TCGA.14.0871	2.26825	0.3136	-0.0768125
TCGA.14.1034	0.5155	1.6488	0.913125
TCGA.14.1037	0.275	0.5178	0.564562
TCGA.14.1396	0.540875	0.2556	-0.0446875
TCGA.14.1401	0.7555	0.5976	0.721125
TCGA.14.1402	0.581	0.9364	0.668312
TCGA.14.1451	0.566125	1.2874	0.658125
TCGA.14.1452	-0.27675	1.0482	0.756188
TCGA.14.1453	-0.272125	0.9802	0.19675
TCGA.14.1454	0.723375	0.8734	0.95125
TCGA.14.1455	1.07375	0.5974	0.129125
TCGA.14.1456	0.591375	1.2796	0.297375
TCGA.14.1458	1.2545	0.5988	0.703562
TCGA.14.1459	0.7505	0.8208	0.378812
TCGA.14.1794	-0.083375	0.2222	0.111562
TCGA.14.1795	0.55725	0.7542	0.946187
TCGA.14.1821	1.08563	1.5634	1.57769
TCGA.14.1823	0.259	0.3168	0.152188
TCGA.14.1825	1.3905	1.7192	0.758375
TCGA.14.1827	1.16512	1.0142	0.868437
TCGA.14.1829	-0.09975	0.9704	0.026
TCGA.14.2554	0.355375	0.061	0.232375
TCGA.14.2555	-1.37888	0.9784	0.235375
TCGA.14.3476	1.33375	1.444	0.523125
TCGA.14.3477	4.93938	0.4178	0.02175
TCGA.14.4157	1.14912	0.9098	0.09475
TCGA.15.0742	1.25713	0.5108	0.571875
TCGA.15.1446	0.234125	1.0066	0.113187
TCGA.15.1447	0.833375	0.2478	0.863062
TCGA.15.1449	0.883125	0.3032	0.788125
TCGA.16.0846	-0.096125	0.6918	0.1765
TCGA.16.0848	-1.27	0.1524	-0.404625
TCGA.16.0849	0.30675	0.0858	0.306688
TCGA.16.0850	0.077625	1.0554	0.207187
TCGA.16.0861	-1.09987	-0.0396	-0.976063
TCGA.16.1045	0.784	0.7062	-0.01525
TCGA.16.1047	0.467	1.038	-0.010625
TCGA.16.1048	0.54025	0.6348	0.448
TCGA.16.1055	0.5445	0.52	0.482625
TCGA.16.1056	0.833875	1.0096	0.628313
TCGA.16.1060	0.348125	0.3014	0.655687
TCGA.16.1062	0.12425	0.5836	0.991875
TCGA.16.1063	0.531125	0.2762	0.692562
TCGA.16.1460	0.7295	1.0864	0.407062
TCGA.19.0955	0.874625	0.9266	0.577688
TCGA.19.0957	0.24625	0.9128	0.756875
TCGA.19.0960	1.01687	1.3766	1.01063
TCGA.19.0962	1.11013	0.1268	0.853563
TCGA.19.0963	1.06662	0.3886	0.733437
TCGA.19.0964	0.87875	1.2052	0.909625
TCGA.19.1385	0.630125	0.4374	0.527188
TCGA.19.1386	0.15575	0.7176	0.884813
TCGA.19.1387	0.5715	0.4842	0.766875
TCGA.19.1388	-0.19475	0.4864	0.820063
TCGA.19.1389	0.319125	0.1464	-0.124438
TCGA.19.1390	3.39337	0.7364	0.348125
TCGA.19.1392	0.546625	1.1146	0.72375
TCGA.19.1786	0.62325	1.0198	0.991125
TCGA.19.1787	1.31125	0.6818	0.237937
TCGA.19.1788	1.102	1.1438	0.976938
TCGA.19.1789	0.044	0.2354	0.58525
TCGA.19.1790	0.388625	-0.0296	0.451062
TCGA.19.1791	0.9845	0.6018	-0.417812
TCGA.19.2619	0.868875	0.7918	1.05094
TCGA.19.2620	1.23875	0.9134	0.990938
TCGA.19.2621	1.27363	0.8356	0.982375
TCGA.19.2623	0.492	0.8964	0.09675
TCGA.19.2624	0.33425	0.2966	0.90375
TCGA.19.2625	0.440875	-0.684	0.305937
TCGA.19.2629	0.98	1.4074	0.327437
TCGA.19.2631	0.49	0.0096	0.477687
TCGA.19.4068	0.1755	0.5764	0.589688
TCGA.26.1438	0.77175	0.8502	0.222688
TCGA.26.1439	0.637125	0.2882	0.741437
TCGA.26.1440	0.331375	0.0036	-0.231437
TCGA.26.1443	-0.246	0.7052	0.358375
TCGA.26.1799	-0.29775	1.0546	0.325813
TCGA.26.5132	0.305375	1.0024	0.227125
TCGA.26.5133	0.50525	1.7784	0.591625
TCGA.26.5134	0.72	0.5836	-0.110875
TCGA.26.5135	3.85925	0.7762	0.415938
TCGA.26.5136	0.1345	0.973	0.0158125
TCGA.26.5139	-0.155	0.801	0.572562
TCGA.27.1830	1.47775	0.8798	0.690312
TCGA.27.1831	-0.3985	0.2908	-0.400875
TCGA.27.1832	-0.96925	0.5614	-0.611563
TCGA.27.1833	0.371375	0.6976	0.712125
TCGA.27.1834	1.01238	0.9918	-0.19125
TCGA.27.1835	0.449125	-0.3648	0.498563
TCGA.27.1836	0.532	0.7282	0.0899375
TCGA.27.1837	0.762875	0.3942	0.267188
TCGA.27.1838	-0.087625	0.3258	0.251125
TCGA.27.2518	0.78175	0.485	0.058375
TCGA.27.2519	1.12587	1.215	-0.1065
TCGA.27.2521	0.866625	1.2716	0.56825
TCGA.27.2523	0.48875	0.057	0.6695
TCGA.27.2524	-1.15088	-0.0758	-0.372375
TCGA.27.2526	0.15175	0.694	0.129
TCGA.27.2527	1.5095	0.6598	-0.279062
TCGA.27.2528	0.094875	0.4058	0.550125
TCGA.28.1745	-0.856625	-0.5436	-0.21125
TCGA.28.1746	0.618375	0.7734	0.34975
TCGA.28.1747	0.65675	0.6316	0.469375
TCGA.28.1749	0.64075	0.672	0.674687
TCGA.28.1750	0.098625	0.5448	-0.125312
TCGA.28.1751	0.388	1	0.80575
TCGA.28.1752	0.90775	0.8604	0.355875
TCGA.28.1753	0.953875	0.648	0.663625
TCGA.28.1755	0.54925	0.3866	0.95725
TCGA.28.1756	1.33325	1.2692	0.440188
TCGA.28.1757	0.770375	0.8182	0.949063
TCGA.28.1760	-0.157875	0.7044	0.613812
TCGA.28.2502	-0.250625	0.3338	0.072625
TCGA.28.2506	2.0835	1.4968	-0.143125
TCGA.28.2509	0.582375	0.374	-0.0035
TCGA.28.2513	0.445875	0.7628	0.182188
TCGA.28.2514	0.578875	1.2408	0.410938
TCGA.28.5204	0.815	0.4556	0.0613125
TCGA.28.5207	1.71362	0.9246	0.0593125
TCGA.28.5208	0.6155	0.9632	0.861812
TCGA.28.5209	0.678375	0.6338	1.05662
TCGA.28.5213	0.263875	0.3698	-0.158312
TCGA.28.5214	0.0195	0.0904	0.295938
TCGA.28.5215	1.53963	0.9994	0.166625
TCGA.28.5216	0.877625	0.9728	-0.075875
TCGA.28.5218	1.0905	-0.3728	0.352125
TCGA.28.5219	1.06838	0.8162	0.65
TCGA.28.5220	1.77925	0.2974	-0.122563
TCGA.32.1970	0.8485	0.8716	0.512875
TCGA.32.1973	1.21325	0.7526	0.922063
TCGA.32.1976	-1.15088	-0.0758	-0.372375
TCGA.32.1977	0.425875	0.4306	0.328437
TCGA.32.1978	0.326	0.2566	0.767813
TCGA.32.1982	-0.6465	0.0306	-0.217875
TCGA.32.1986	0.686125	0.7066	0.848375
TCGA.32.1987	0.389875	1.2906	0.313812
TCGA.32.1991	0.263	-0.2052	0.4025
TCGA.32.2491	0.02975	0.7698	-0.053
TCGA.32.2494	0.340625	0.6096	0.456625
TCGA.32.2495	-0.135375	0.2792	0.798
TCGA.32.2615	1.10912	0.8514	-0.077125
TCGA.32.2616	0.388375	0.9434	0.108063
TCGA.32.2632	-0.3465	0.342	0.379188
TCGA.32.2634	1.9645	0.9	0.864625
TCGA.32.2638	0.20875	0.3332	0.7235
TCGA.32.4208	0.28325	0.686	-0.44025
TCGA.32.4209	0.791625	1.0732	-0.5235
TCGA.32.4210	0.88025	0.34	0.157
TCGA.32.4211	1.8165	0.555	0.104375
TCGA.32.4213	0.65625	0.4368	0.116125
TCGA.32.4719	0.311625	-0.4272	0.0335625
TCGA.32.5222	0.220875	0.428	0.600938
TCGA.41.2571	0.76875	0.1362	1.0505
TCGA.41.2572	0.424875	0.3098	0.152125
TCGA.41.2573	1.12912	0.7492	0.353312
TCGA.41.2575	5.56813	1.3686	0.78925
TCGA.41.3392	0.631	0.5902	0.580063
TCGA.41.3393	0.391125	0.3468	0.492875
TCGA.41.3915	0.82975	1.002	0.259937
TCGA.41.4097	1.02687	0.9214	0.00225
TCGA.76.4925	0.58875	0.2754	0.944875
TCGA.76.4926	1.08062	0.837	0.753267
TCGA.76.4927	0.486125	0.799	0.722562
TCGA.76.4928	0.496375	0.3906	0.272375
TCGA.76.4929	1.042	0.2332	0.05575
TCGA.76.4931	0.83175	0.6266	0.7335
TCGA.76.4932	0.65825	0.4458	0.857
TCGA.76.4934	0.858375	1.0276	0.296125
TCGA.76.4935	0.636	0.8072	0.548

## Sheet: LEF1-triple
Sample	UPS46	WDR48	WDR20	LEF1			UPS46	WDR48	WDR20	LEF1
TCGA.41.2575	5.56813	1.3686	0.78925	-2.29038		TCGA.06.0143	-0.246875	0.1146	-1.12738	-1.45162
TCGA.26.5135	3.85925	0.7762	0.415938	-0.810692		TCGA.16.0861	-1.09987	-0.0396	-0.976063	-2.62062
TCGA.14.0865	2.3005	0.9616	1.06606	-0.576538		TCGA.02.0326	-1.19125	-0.0876	-0.84675	-1.05369
TCGA.08.0627	2.12637	0.9368	0.5425	-3.112		TCGA.02.0086	-0.6715	-0.0954	-0.766125	-1.64746
TCGA.14.0812	1.99012	1.255	0.657438	-1.87554		TCGA.02.0033	-0.2945	0.0486	-0.737313	-1.37815
TCGA.32.2634	1.9645	0.9	0.864625	-1.26015		TCGA.02.0060	-0.212125	0.1002	-0.70925	-0.161077
TCGA.06.0676	1.91938	1.1172	0.488938	-3.30815		TCGA.02.0330	0.396	-0.2008	-0.694625	-2.29177
TCGA.08.0626	1.75838	0.9592	0.412875	-2.57392		TCGA.02.0258	0.332	0.355	-0.688937	-2.54823
TCGA.06.1802	1.67725	0.849	0.484812	-1.62892		TCGA.02.0025	-0.582375	-0.0456	-0.652937	-1.884
TCGA.12.1097	1.56475	0.7568	0.841812	-2.09092		TCGA.02.0034	0.014125	0.207	-0.644188	-1.41208
TCGA.06.5417	1.51737	1.2142	0.51325	-3.13323		TCGA.06.0137	-1.06862	0.0024	-0.635062	-1.531
TCGA.27.1830	1.47775	0.8798	0.690312	-1.82031		TCGA.06.0130	0.405375	-0.0254	-0.596	-0.714615
TCGA.14.1825	1.3905	1.7192	0.758375	-2.44523		TCGA.06.0140	0.075	0.3122	-0.530563	-1.71285
TCGA.06.0174	1.38925	0.7884	0.584937	-1.64777		TCGA.14.0813	0.120875	-0.315	-0.508813	-1.57238
TCGA.14.3476	1.33375	1.444	0.523125	-1.87569		TCGA.06.0126	-0.295875	0.255	-0.471	-1.66338
TCGA.28.1756	1.33325	1.2692	0.440188	-2.37877		TCGA.02.0089	-0.093125	0.3612	-0.465813	-1.96592
TCGA.19.2621	1.27363	0.8356	0.982375	-2.73323		TCGA.06.0213	-0.398	0.377	-0.446625	-2.13954
TCGA.06.0678	1.26362	1.0402	0.6225	-2.73069		TCGA.06.0124	0.12625	0.2568	-0.425812	-1.31677
TCGA.19.2620	1.23875	0.9134	0.990938	-1.89569		TCGA.06.0646	0.17375	0.1744	-0.416063	-2.07885
TCGA.08.0623	1.22913	0.9212	0.53925	-2.47554		TCGA.12.0692	0.12475	0.2666	-0.412687	-2.33169
TCGA.32.1973	1.21325	0.7526	0.922063	-1.31908		TCGA.16.0848	-1.27	0.1524	-0.404625	-1.96531
TCGA.14.1827	1.16512	1.0142	0.868437	-1.93892		TCGA.02.0064	-0.7865	0.108	-0.401125	-1.40123
TCGA.06.0686	1.11587	0.9556	0.429563	-2.41885		TCGA.27.1831	-0.3985	0.2908	-0.400875	-1.83762
TCGA.19.1788	1.102	1.1438	0.976938	-3.32946		TCGA.27.2524	-1.15088	-0.0758	-0.372375	-0.952846
TCGA.14.1821	1.08563	1.5634	1.57769	-2.51931		TCGA.32.1976	-1.15088	-0.0758	-0.372375	-0.952846
TCGA.76.4926	1.08062	0.837	0.753267	-2.16569		TCGA.06.0878	0.322	-0.2312	-0.338625	-2.01854
TCGA.28.5219	1.06838	0.8162	0.65	-1.04138		TCGA.06.0169	-1.50638	-0.5132	-0.328375	-2.31138
TCGA.06.1801	1.03137	0.8684	0.83875	-1.35477		TCGA.02.0054	0.002625	0.152	-0.294625	-1.77308
TCGA.19.0960	1.01687	1.3766	1.01063	-3.511		TCGA.06.0122	-0.18575	0.2988	-0.286187	-2.61823
TCGA.02.2483	0.993125	1.0434	0.969875	-2.75146		TCGA.02.0116	-0.491	0.0488	-0.285313	-1.342
TCGA.12.3649	0.988625	1.251	0.744938	-0.809615		TCGA.02.0337	-0.60575	0.2544	-0.275438	-1.77469
TCGA.12.3650	0.89475	1.0352	0.913813	-1.83685		TCGA.06.0168	-0.254125	0.3644	-0.232813	-1.86331
TCGA.19.0964	0.87875	1.2052	0.909625	-2.92062		TCGA.26.1440	0.331375	0.0036	-0.231437	-1.78346
TCGA.19.0955	0.874625	0.9266	0.577688	-1.82554		TCGA.32.1982	-0.6465	0.0306	-0.217875	-0.776077
TCGA.19.2619	0.868875	0.7918	1.05094	-1.45508		TCGA.28.1745	-0.856625	-0.5436	-0.21125	-1.28585
TCGA.27.2521	0.866625	1.2716	0.56825	-2.94523		TCGA.06.0206	-0.398875	0.2326	-0.18875	0.0785385
TCGA.06.0237	0.865625	1.0568	0.908	-2.14692		TCGA.02.0057	0.05825	0.2494	-0.177187	-2.067
TCGA.32.1970	0.8485	0.8716	0.512875	-1.67238		TCGA.28.5213	0.263875	0.3698	-0.158312	-2.21977
TCGA.06.2569	0.839375	0.7564	0.816625	-3.11054		TCGA.02.0266	-1.093	-0.0514	-0.14525	-1.34992
TCGA.16.1056	0.833875	1.0096	0.628313	-1.02092		TCGA.02.0083	0.121375	-0.349	-0.138687	-3.64708
TCGA.12.1091	0.78475	1.2716	0.488625	-2.01977		TCGA.08.0390	-0.1125	-0.2008	-0.131875	-2.10108
TCGA.28.1757	0.770375	0.8182	0.949063	-1.75654		TCGA.02.0432	0.3645	0.3142	-0.124938	-3.26523
TCGA.16.1460	0.7295	1.0864	0.407062	-1.75723		TCGA.19.1389	0.319125	0.1464	-0.124438	-0.873231
TCGA.14.1454	0.723375	0.8734	0.95125	-2.67062		TCGA.02.0023	-0.21875	0.1626	-0.1235	-2.37715
TCGA.06.0216	0.69725	0.8474	0.859375	-2.78508		TCGA.08.0355	-0.196	0.154	-0.102875	-1.95323
TCGA.14.0786	0.69275	0.742	1.11925	-1.91477		TCGA.06.0176	-0.25675	-0.2362	-0.0611875	-1.00308
TCGA.12.1099	0.69175	1.0262	0.442312	-2.39423		TCGA.02.0021	0.085125	0.2404	-0.0575625	-1.746
TCGA.32.1986	0.686125	0.7066	0.848375	-0.713538		TCGA.06.0154	0.106625	0.4202	-0.0570625	-2.17092
TCGA.76.4935	0.636	0.8072	0.548	-1.96492		TCGA.06.0881	-0.369	0.134	-0.056875	-1.46946
TCGA.19.1786	0.62325	1.0198	0.991125	-1.56546		TCGA.06.0879	-0.176	-0.023	-0.0523125	-1.70015
TCGA.06.2566	0.61975	0.9938	0.4915	-0.614308		TCGA.06.0127	-0.03975	0.1788	-0.047125	-1.66315
TCGA.28.5208	0.6155	0.9632	0.861812	-0.822		TCGA.02.0289	-0.1665	0.1994	-0.0405	-1.94238
TCGA.12.1600	0.587125	0.9382	0.969	-0.615692		TCGA.06.0876	-0.04975	0.2738	-0.0225	-2.02562
TCGA.14.1402	0.581	0.9364	0.668312	-1.56262		TCGA.08.0358	-0.700875	0.0538	-0.018375	-0.170077
TCGA.28.2514	0.578875	1.2408	0.410938	-1.32854		TCGA.02.0271	0.395125	-0.0066	-0.0028125	-1.63908
TCGA.14.1451	0.566125	1.2874	0.658125	-2.22069		TCGA.02.0102	-0.440625	0.0024	0.0029375	-2.65854
TCGA.14.1795	0.55725	0.7542	0.946187	-2.171		TCGA.06.0152	-1.24113	-0.4806	0.02075	-2.15769
TCGA.12.1095	0.548625	1.0436	0.802875	-1.75438		TCGA.06.0877	-0.46575	-0.0056	0.027375	-1.90338
TCGA.19.1392	0.546625	1.1146	0.72375	-3.96831		TCGA.32.4719	0.311625	-0.4272	0.0335625	-1.18885
TCGA.14.1034	0.5155	1.6488	0.913125	-0.195231		TCGA.12.0773	-0.13975	0.1544	0.0436875	-2.72846
TCGA.26.5133	0.50525	1.7784	0.591625	-0.969769		TCGA.08.0357	0.21475	0.427	0.0503125	-1.43338
TCGA.76.4927	0.486125	0.799	0.722562	-1.29546		TCGA.12.0772	-0.28725	0.297	0.054625	-2.49223
TCGA.08.0344	0.45575	0.7064	0.894437	-2.35485		TCGA.06.0201	-0.108125	-0.1238	0.0548125	-1.27123
			Average	-1.97098					Average	-1.73446

## Sheet: LEF1
Sample	UPS46	WDR48	WDR20	LEF1
TCGA.41.2575	5.56813	1.3686	0.78925	-2.29038
TCGA.14.3477	4.93938	0.4178	0.02175	-2.81008
TCGA.02.0074	4.04887	0.606	-0.319125	-2.40338
TCGA.06.0410	4.02562	0.5988	-0.085625	-1.916
TCGA.26.5135	3.85925	0.7762	0.415938	-0.810692
TCGA.06.0177	3.71712	0.1914	0.22725	-2.83254
TCGA.19.1390	3.39337	0.7364	0.348125	-0.926846
TCGA.02.0014	3.25963	0.0252	0.323062	-3.07977
TCGA.08.0347	2.96925	0.5622	0.091875	-1.26077
TCGA.12.1597	2.67175	-0.0758	1.06944	-2.73862
TCGA.14.0865	2.3005	0.9616	1.06606	-0.576538
TCGA.14.0871	2.26825	0.3136	-0.0768125	-3.46808
TCGA.08.0627	2.12637	0.9368	0.5425	-3.112
TCGA.28.2506	2.0835	1.4968	-0.143125	-1.303
TCGA.02.0069	2.007	1.5288	-0.269562	-2.64231
TCGA.14.0812	1.99012	1.255	0.657438	-1.87554
TCGA.06.0673	1.97162	1.2074	0.222	-3.54785
TCGA.32.2634	1.9645	0.9	0.864625	-1.26015
TCGA.06.0676	1.91938	1.1172	0.488938	-3.30815
TCGA.06.0155	1.84625	0.5424	0.437625	-0.519692
TCGA.06.0166	1.83875	1.2808	-0.025375	-1.19762
TCGA.08.0245	1.83288	0.3572	0.122063	-1.76085
TCGA.32.4211	1.8165	0.555	0.104375	-1.09485
TCGA.28.5220	1.77925	0.2974	-0.122563	-1.26038
TCGA.08.0626	1.75838	0.9592	0.412875	-2.57392
TCGA.28.5207	1.71362	0.9246	0.0593125	-0.272846
TCGA.06.1802	1.67725	0.849	0.484812	-1.62892
TCGA.06.0167	1.6735	1.183	0.0506875	-2.63077
TCGA.06.0675	1.5745	0.8368	0.256937	-3.50938
TCGA.12.1097	1.56475	0.7568	0.841812	-2.09092
TCGA.28.5215	1.53963	0.9994	0.166625	-2.06454
TCGA.06.0680	1.5245	1.0564	0.285375	-3.21062
TCGA.06.5417	1.51737	1.2142	0.51325	-3.13323
TCGA.27.2527	1.5095	0.6598	-0.279062	-1.05546
TCGA.06.0649	1.48487	1.0068	-0.427	-1.96638
TCGA.06.0160	1.48	0.9824	0.335688	-2.79654
TCGA.27.1830	1.47775	0.8798	0.690312	-1.82031
TCGA.06.0681	1.45788	0.6856	0.384688	-3.05269
TCGA.06.0192	1.44912	0.5946	-0.1295	-2.36131
TCGA.12.3651	1.42263	1.3916	0.343875	-2.16254
TCGA.06.2559	1.3915	0.4144	0.397188	-1.94446
TCGA.14.1825	1.3905	1.7192	0.758375	-2.44523
TCGA.06.0174	1.38925	0.7884	0.584937	-1.64777
TCGA.06.0221	1.35462	0.2772	-0.350375	-3.13754
TCGA.08.0524	1.34	0.9362	0.288687	-2.60323
TCGA.14.3476	1.33375	1.444	0.523125	-1.87569
TCGA.28.1756	1.33325	1.2692	0.440188	-2.37877
TCGA.02.0456	1.31275	-0.339	-0.331313	-0.532462
TCGA.19.1787	1.31125	0.6818	0.237937	0.814385
TCGA.02.0058	1.30462	0.4308	-0.1745	-3.12977
TCGA.19.2621	1.27363	0.8356	0.982375	-2.73323
TCGA.06.0678	1.26362	1.0402	0.6225	-2.73069
TCGA.15.0742	1.25713	0.5108	0.571875	-1.58754
TCGA.06.0413	1.25713	0.9048	0.333937	-0.780231
TCGA.14.1458	1.2545	0.5988	0.703562	-3.18431
TCGA.19.2620	1.23875	0.9134	0.990938	-1.89569
TCGA.08.0623	1.22913	0.9212	0.53925	-2.47554
TCGA.32.1973	1.21325	0.7526	0.922063	-1.31908
TCGA.06.0188	1.194	1.0864	-0.17525	-1.80946
TCGA.02.0048	1.18225	0.8398	-0.2585	-1.45938
TCGA.12.1598	1.17863	1.0366	0.29675	-2.375
TCGA.12.1089	1.17425	0.8882	-0.236687	-0.381077
TCGA.14.1827	1.16512	1.0142	0.868437	-1.93892
TCGA.02.2466	1.15825	1.085	-0.172313	-3.19023
TCGA.14.4157	1.14912	0.9098	0.09475	-2.74231
TCGA.06.2562	1.13475	0.565	0.374063	-0.871154
TCGA.41.2573	1.12912	0.7492	0.353312	-2.353
TCGA.27.2519	1.12587	1.215	-0.1065	-1.90192
TCGA.06.0686	1.11587	0.9556	0.429563	-2.41885
TCGA.19.0962	1.11013	0.1268	0.853563	-1.49608
TCGA.32.2615	1.10912	0.8514	-0.077125	-1.58631
TCGA.06.0241	1.10337	0.7556	0.000125	-2.26715
TCGA.19.1788	1.102	1.1438	0.976938	-3.32946
TCGA.28.5218	1.0905	-0.3728	0.352125	-0.548615
TCGA.14.1821	1.08563	1.5634	1.57769	-2.51931
TCGA.76.4926	1.08062	0.837	0.753267	-2.16569
TCGA.14.1455	1.07375	0.5974	0.129125	-2.78392
TCGA.28.5219	1.06838	0.8162	0.65	-1.04138
TCGA.19.0963	1.06662	0.3886	0.733437	-1.41377
TCGA.06.0240	1.05175	1.2352	0.300812	-2.93685
TCGA.06.0157	1.05	0.8754	0.363312	-1.55454
TCGA.76.4929	1.042	0.2332	0.05575	-2.718
TCGA.06.1801	1.03137	0.8684	0.83875	-1.35477
TCGA.14.0817	1.02725	0.2326	-0.165563	-2.42069
TCGA.41.4097	1.02687	0.9214	0.00225	-0.517692
TCGA.06.0412	1.0175	0.5874	-0.28575	-1.296
TCGA.19.0960	1.01687	1.3766	1.01063	-3.511
TCGA.27.1834	1.01238	0.9918	-0.19125	-1.29277
TCGA.02.2483	0.993125	1.0434	0.969875	-2.75146
TCGA.02.0028	0.99	0.605	0.4125	-2.30738
TCGA.12.3649	0.988625	1.251	0.744938	-0.809615
TCGA.19.1791	0.9845	0.6018	-0.417812	-0.816615
TCGA.19.2629	0.98	1.4074	0.327437	-2.38062
TCGA.28.1753	0.953875	0.648	0.663625	-1.207
TCGA.08.0625	0.9245	0.872	0.128125	-2.72369
TCGA.06.1087	0.922875	0.1208	0.703625	-1.646
TCGA.28.1752	0.90775	0.8604	0.355875	-1.67108
TCGA.02.0281	0.898	0.5334	0.62075	-1.33408
TCGA.12.3650	0.89475	1.0352	0.913813	-1.83685
TCGA.06.2558	0.886	0.7372	0.069875	-1.93746
TCGA.15.1449	0.883125	0.3032	0.788125	-2.33238
TCGA.32.4210	0.88025	0.34	0.157	-2.13562
TCGA.19.0964	0.87875	1.2052	0.909625	-2.92062
TCGA.28.5216	0.877625	0.9728	-0.075875	-2.06731
TCGA.02.0338	0.877125	0.427	0.2685	-2.75538
TCGA.19.0955	0.874625	0.9266	0.577688	-1.82554
TCGA.06.2557	0.871	0.6194	0.228375	-1.56515
TCGA.02.2485	0.869625	0.5112	0.766125	-0.616615
TCGA.19.2619	0.868875	0.7918	1.05094	-1.45508
TCGA.27.2521	0.866625	1.2716	0.56825	-2.94523
TCGA.06.0237	0.865625	1.0568	0.908	-2.14692
TCGA.06.0156	0.864	0.3428	-0.42425	-2.32877
TCGA.76.4934	0.858375	1.0276	0.296125	-1.77838
TCGA.06.0164	0.852625	0.5334	0.44175	-0.869154
TCGA.06.0208	0.850625	0.6412	0.257188	-1.33015
TCGA.32.1970	0.8485	0.8716	0.512875	-1.67238
TCGA.06.0875	0.8405	0.9036	0.0383125	-2.206
TCGA.06.2569	0.839375	0.7564	0.816625	-3.11054
TCGA.16.1056	0.833875	1.0096	0.628313	-1.02092
TCGA.15.1447	0.833375	0.2478	0.863062	-2.36177
TCGA.76.4931	0.83175	0.6266	0.7335	-1.82
TCGA.41.3915	0.82975	1.002	0.259937	-1.63354
TCGA.06.0133	0.82975	0.639	-0.824812	-1.95292
TCGA.08.0517	0.829125	-0.2776	-0.384437	-3.14192
TCGA.06.2567	0.822375	0.628	0.53025	-1.29285
TCGA.06.0195	0.81675	0.2664	-0.0238125	-2.10315
TCGA.08.0380	0.81525	1.0178	-0.276813	-1.93662
TCGA.28.5204	0.815	0.4556	0.0613125	-1.81323
TCGA.02.0439	0.80025	0.324	0.506938	-2.58685
TCGA.32.4209	0.791625	1.0732	-0.5235	-0.919308
TCGA.12.1091	0.78475	1.2716	0.488625	-2.01977
TCGA.16.1045	0.784	0.7062	-0.01525	-1.08477
TCGA.27.2518	0.78175	0.485	0.058375	-1.98362
TCGA.08.0392	0.78125	0.355	-0.456937	-1.96477
TCGA.08.0353	0.781	0.2278	0.379	-1.85938
TCGA.02.0004	0.775625	0.3756	0.134313	-0.970077
TCGA.26.1438	0.77175	0.8502	0.222688	-0.124923
TCGA.28.1757	0.770375	0.8182	0.949063	-1.75654
TCGA.06.0173	0.769	0.3562	0.475562	-1.65146
TCGA.41.2571	0.76875	0.1362	1.0505	-2.97315
TCGA.27.1837	0.762875	0.3942	0.267188	-1.25508
TCGA.14.1401	0.7555	0.5976	0.721125	-1.47408
TCGA.14.1459	0.7505	0.8208	0.378812	-2.72123
TCGA.02.0446	0.746375	0.47	-0.138937	-1.99823
TCGA.02.0451	0.74325	0.385	0.308937	-2.46454
TCGA.16.1460	0.7295	1.0864	0.407062	-1.75723
TCGA.02.0075	0.727625	-0.0534	0.11125	-1.84123
TCGA.14.1454	0.723375	0.8734	0.95125	-2.67062
TCGA.26.5134	0.72	0.5836	-0.110875	-0.901077
TCGA.02.0440	0.71975	0.5366	0.6575	-2.72215
TCGA.06.5416	0.708125	0.4648	0.053875	-2.90285
TCGA.08.0512	0.704125	0.3734	-0.566312	-0.856231
TCGA.08.0520	0.702625	0.7532	-0.680063	-1.29985
TCGA.12.3652	0.701625	0.3986	0.325813	-1.75085
TCGA.06.0216	0.69725	0.8474	0.859375	-2.78508
TCGA.02.0027	0.696875	0.3758	0.123125	-1.611
TCGA.14.0786	0.69275	0.742	1.11925	-1.91477
TCGA.12.1099	0.69175	1.0262	0.442312	-2.39423
TCGA.08.0510	0.690875	0.38	0.61225	-2.91708
TCGA.32.1986	0.686125	0.7066	0.848375	-0.713538
TCGA.28.5209	0.678375	0.6338	1.05662	-1.99354
TCGA.08.0246	0.671875	-0.2098	0.292187	-2.55415
TCGA.08.0516	0.668375	0.4786	0.81125	-2.651
TCGA.02.0047	0.660625	0.8436	-0.178437	-1.38708
TCGA.06.0745	0.660375	0.7548	-0.214125	-2.183
TCGA.08.0348	0.66025	0.2572	0.16125	-2.52977
TCGA.76.4932	0.65825	0.4458	0.857	-1.59138
TCGA.12.0821	0.657625	0.5528	-0.250125	-1.39323
TCGA.28.1747	0.65675	0.6316	0.469375	-1.70969
TCGA.32.4213	0.65625	0.4368	0.116125	-1.43108
TCGA.02.0010	0.65125	0.8398	-0.415375	-3.14446
TCGA.08.0351	0.648125	0.7832	0.12725	-2.95562
TCGA.06.0132	0.6455	0.516	-0.099875	-1.89085
TCGA.28.1749	0.64075	0.672	0.674687	-1.245
TCGA.26.1439	0.637125	0.2882	0.741437	0.188308
TCGA.12.1090	0.636875	-0.262	0.344	-1.33015
TCGA.06.0141	0.636875	0.3574	-0.814562	-1.90854
TCGA.76.4935	0.636	0.8072	0.548	-1.96492
TCGA.41.3392	0.631	0.5902	0.580063	-1.40531
TCGA.06.0142	0.63075	0.5778	0.3865	-3.134
TCGA.19.1385	0.630125	0.4374	0.527188	-0.981231
TCGA.19.1786	0.62325	1.0198	0.991125	-1.56546
TCGA.06.2566	0.61975	0.9938	0.4915	-0.614308
TCGA.28.1746	0.618375	0.7734	0.34975	-1.98054
TCGA.06.0414	0.6165	0.7528	0.322625	-3.08585
TCGA.28.5208	0.6155	0.9632	0.861812	-0.822
TCGA.06.2563	0.615125	0.2886	0.791937	-1.43385
TCGA.08.0521	0.614	0.596	0.374937	0.680308
TCGA.06.0939	0.607125	0.921	-0.472187	-1.89754
TCGA.08.0386	0.598375	0.3488	0.636	-1.87877
TCGA.02.0099	0.59675	0.9366	-0.708313	-0.358
TCGA.12.5295	0.5925	0.4534	-0.036125	-1.21185
TCGA.14.1456	0.591375	1.2796	0.297375	-1.66977
TCGA.06.0402	0.589125	0.3962	0.24125	-1.89285
TCGA.76.4925	0.58875	0.2754	0.944875	-2.58415
TCGA.02.0003	0.5875	0.423	-0.0085	-1.43962
TCGA.12.1600	0.587125	0.9382	0.969	-0.615692
TCGA.28.2509	0.582375	0.374	-0.0035	-1.40354
TCGA.08.0359	0.581125	0.5808	0.25625	-2.40769
TCGA.14.1402	0.581	0.9364	0.668312	-1.56262
TCGA.28.2514	0.578875	1.2408	0.410938	-1.32854
TCGA.06.1800	0.574875	0.595	0.760375	-1.02423
TCGA.06.0194	0.574875	0.3514	-0.329062	-1.41615
TCGA.19.1387	0.5715	0.4842	0.766875	-2.18308
TCGA.14.1451	0.566125	1.2874	0.658125	-2.22069
TCGA.12.1092	0.5605	1.001	0.02625	-0.968308
TCGA.14.1795	0.55725	0.7542	0.946187	-2.171
TCGA.02.0107	0.55075	0.5834	-0.677438	-1.68669
TCGA.28.1755	0.54925	0.3866	0.95725	-1.45854
TCGA.12.1095	0.548625	1.0436	0.802875	-1.75438
TCGA.02.0104	0.548625	1.3632	-0.0775625	-3.06669
TCGA.08.0509	0.547625	0.3506	0.106	-0.534692
TCGA.19.1392	0.546625	1.1146	0.72375	-3.96831
TCGA.16.1055	0.5445	0.52	0.482625	-0.773692
TCGA.14.1396	0.540875	0.2556	-0.0446875	-1.656
TCGA.06.5415	0.54025	0.5512	0.737938	-1.43215
TCGA.16.1048	0.54025	0.6348	0.448	-2.03877
TCGA.08.0345	0.53475	0.932	0.275	-2.44346
TCGA.27.1836	0.532	0.7282	0.0899375	-1.35154
TCGA.16.1063	0.531125	0.2762	0.692562	-1.975
TCGA.12.0616	0.51725	0.2836	-0.409438	-1.79292
TCGA.14.1034	0.5155	1.6488	0.913125	-0.195231
TCGA.12.1088	0.509125	1.7498	-0.37	-1.52938
TCGA.02.0080	0.5075	0.0606	-0.203813	-2.17262
TCGA.02.0016	0.5065	0.301	0.383313	-0.972846
TCGA.26.5133	0.50525	1.7784	0.591625	-0.969769
TCGA.06.1084	0.501375	0.238	-0.553813	-1.00362
TCGA.02.0024	0.5	0.3526	-0.649125	0.115077
TCGA.76.4928	0.496375	0.3906	0.272375	0.0912308
TCGA.06.0644	0.494375	0.2946	-0.270937	0.307846
TCGA.19.2623	0.492	0.8964	0.09675	-1.15454
TCGA.19.2631	0.49	0.0096	0.477687	-1.70046
TCGA.27.2523	0.48875	0.057	0.6695	-1.88492
TCGA.76.4927	0.486125	0.799	0.722562	-1.29546
TCGA.02.2486	0.485375	0.2478	-0.0383125	-1.71923
TCGA.14.0736	0.48325	1.0024	-0.114312	-1.30738
TCGA.08.0385	0.481875	0.2574	0.365375	-2.33392
TCGA.06.0175	0.47425	0.6872	0.563125	-2.00777
TCGA.06.0409	0.474	0.205	-0.278375	-1.80746
TCGA.06.0179	0.471875	1.0116	0.233125	-2.16569
TCGA.06.0190	0.470625	0.46	0.191938	-0.750923
TCGA.16.1047	0.467	1.038	-0.010625	-1.745
TCGA.06.0129	0.463625	0.8698	-0.3535	-3.51038
TCGA.02.0113	0.462625	-0.0424	-0.685937	-3.04615
TCGA.06.0394	0.4565	0.2318	0.320188	-1.22185
TCGA.12.0820	0.456125	0.4618	0.606812	-1.46
TCGA.08.0344	0.45575	0.7064	0.894437	-2.35485
TCGA.06.0750	0.454125	0.6016	-0.303187	-1.65723
TCGA.27.1835	0.449125	-0.3648	0.498563	-1.00423
TCGA.28.2513	0.445875	0.7628	0.182188	-1.64546
TCGA.19.2625	0.440875	-0.684	0.305937	-2.34992
TCGA.14.0790	0.43875	0.7162	0.467938	-1.77338
TCGA.12.1599	0.434	0.981	0.771625	-1.68185
TCGA.06.0882	0.4275	0.7452	0.240125	-2.35008
TCGA.32.1977	0.425875	0.4306	0.328437	-0.807154
TCGA.06.0189	0.425125	0.642	0.0083125	-1.07362
TCGA.41.2572	0.424875	0.3098	0.152125	-1.526
TCGA.06.0158	0.423	1.0392	0.494063	-1.54677
TCGA.02.2470	0.42275	0.5304	-0.0029375	-1.58123
TCGA.14.0787	0.419875	0.807	0.07975	-1.28292
TCGA.02.0046	0.417625	0.3256	0.056	-2.102
TCGA.02.0039	0.409625	0.6262	-0.429812	-2.27292
TCGA.06.0130	0.405375	-0.0254	-0.596	-0.714615
TCGA.06.0747	0.400125	0.41	0.87125	-2.35262
TCGA.12.1093	0.3985	0.526	0.2305	-1.31662
TCGA.02.0111	0.396625	0.6392	0.0118125	-2.77138
TCGA.02.0330	0.396	-0.2008	-0.694625	-2.29177
TCGA.02.0271	0.395125	-0.0066	-0.0028125	-1.63908
TCGA.41.3393	0.391125	0.3468	0.492875	-1.287
TCGA.06.0648	0.391	0.9466	0.409562	-2.19054
TCGA.32.1987	0.389875	1.2906	0.313812	-0.365231
TCGA.19.1790	0.388625	-0.0296	0.451062	-2.60362
TCGA.32.2616	0.388375	0.9434	0.108063	-2.48031
TCGA.28.1751	0.388	1	0.80575	-1.18169
TCGA.08.0346	0.38475	0.8222	0.160312	-0.660769
TCGA.06.0146	0.3825	0.7328	0.0103125	-2.70923
TCGA.12.0618	0.379875	0.6088	0.200187	-2.45308
TCGA.02.0001	0.376375	0.697	0.017625	-1.09092
TCGA.06.0397	0.374125	0.3898	0.937375	-1.87031
TCGA.06.1805	0.372875	1.092	0.347375	0.0553077
TCGA.27.1833	0.371375	0.6976	0.712125	-3.50708
TCGA.06.0211	0.36525	0.5868	0.259813	-1.89731
TCGA.02.0432	0.3645	0.3142	-0.124938	-3.26523
TCGA.12.0654	0.364125	0.6714	-0.405	-0.962385
TCGA.12.0826	0.362	0.1646	0.220188	-1.23008
TCGA.12.0688	0.357	0.4028	0.3275	-2.39169
TCGA.14.2554	0.355375	0.061	0.232375	-1.89838
TCGA.08.0349	0.35225	0.7096	0.152125	-2.17185
TCGA.16.1060	0.348125	0.3014	0.655687	-1.82823
TCGA.32.2494	0.340625	0.6096	0.456625	-1.50246
TCGA.08.0529	0.34025	0.3068	0.356375	-1.67315
TCGA.08.0511	0.33475	-0.287	0.649438	-1.27377
TCGA.19.2624	0.33425	0.2966	0.90375	-1.56438
TCGA.02.0258	0.332	0.355	-0.688937	-2.54823
TCGA.26.1440	0.331375	0.0036	-0.231437	-1.78346
TCGA.32.1978	0.326	0.2566	0.767813	-0.885615
TCGA.06.0878	0.322	-0.2312	-0.338625	-2.01854
TCGA.06.0210	0.320125	1.1046	-0.448313	-0.859923
TCGA.02.0339	0.32	0.5682	0.392125	-1.43631
TCGA.19.1389	0.319125	0.1464	-0.124438	-0.873231
TCGA.32.4719	0.311625	-0.4272	0.0335625	-1.18885
TCGA.08.0389	0.311125	0.6124	-0.0834375	-2.03169
TCGA.06.0219	0.307625	0.5774	-0.401813	-2.00777
TCGA.16.0849	0.30675	0.0858	0.306688	-2.307
TCGA.26.5132	0.305375	1.0024	0.227125	-1.04023
TCGA.08.0522	0.29475	0.19	0.46075	-2.54377
TCGA.32.4208	0.28325	0.686	-0.44025	-3.24154
TCGA.06.2561	0.2825	0.6662	-0.230563	-2.32338
TCGA.02.0085	0.281875	0.5866	-0.306563	-1.49854
TCGA.14.1037	0.275	0.5178	0.564562	-2.31646
TCGA.12.0703	0.269375	0.783	0.150688	-1.73446
TCGA.08.0518	0.26425	0.2786	0.546063	-3.18085
TCGA.28.5213	0.263875	0.3698	-0.158312	-2.21977
TCGA.32.1991	0.263	-0.2052	0.4025	-2.18831
TCGA.06.0214	0.2615	0.6796	0.103313	-1.59638
TCGA.14.1823	0.259	0.3168	0.152188	-1.96062
TCGA.02.0015	0.255	-0.2298	0.424938	-2.18062
TCGA.02.0051	0.254625	-0.0856	0.369437	-3.15208
TCGA.02.0422	0.248875	0.0264	0.289438	-0.936077
TCGA.19.0957	0.24625	0.9128	0.756875	-1.85054
TCGA.06.2570	0.242375	1.1788	0.367437	-1.61654
TCGA.06.0187	0.2415	0.2894	0.50125	-1.67008
TCGA.12.1602	0.238875	1.0838	0.039875	-1.86446
TCGA.12.1096	0.237	0.7234	-0.0725625	-2.06231
TCGA.15.1446	0.234125	1.0066	0.113187	-1.50923
TCGA.32.5222	0.220875	0.428	0.600938	-2.051
TCGA.08.0357	0.21475	0.427	0.0503125	-1.43338
TCGA.08.0373	0.214375	0.4404	0.26925	-2.11785
TCGA.32.2638	0.20875	0.3332	0.7235	-1.28846
TCGA.06.5418	0.200375	0.314	0.598938	-2.71031
TCGA.06.2564	0.197375	0.611	0.567125	-1.11892
TCGA.12.0656	0.1945	0.5484	0.404687	-2.28054
TCGA.06.2565	0.188625	0.531	0.3885	-0.503923
TCGA.02.0052	0.18075	0.4754	-0.127562	-1.89808
TCGA.08.0375	0.179	0.3462	0.0660625	-2.43554
TCGA.19.4068	0.1755	0.5764	0.589688	-1.35669
TCGA.14.0866	0.17525	0.705	0.113	-1.15038
TCGA.06.0646	0.17375	0.1744	-0.416063	-2.07885
TCGA.06.0171	0.173125	0.6606	-0.230125	-1.58685
TCGA.12.0657	0.17	0.689	0.438812	-1.61008
TCGA.02.0026	0.165125	0.5984	0.276062	-3.15192
TCGA.02.0325	0.165125	0.4412	-0.6015	-2.73715
TCGA.02.0007	0.156625	0.4658	-1.02156	-1.64046
TCGA.19.1386	0.15575	0.7176	0.884813	-1.87785
TCGA.27.2526	0.15175	0.694	0.129	-1.91415
TCGA.12.3653	0.145625	0.5484	0.839063	-2.05331
TCGA.06.0749	0.137875	0.8196	0.0951875	-3.01254
TCGA.26.5136	0.1345	0.973	0.0158125	-1.81977
TCGA.06.0744	0.1335	0.2238	0.220062	-2.09169
TCGA.06.0184	0.131	0.6908	0.598313	-1.77892
TCGA.06.1086	0.128125	0.689	0.696187	-0.291231
TCGA.06.0124	0.12625	0.2568	-0.425812	-1.31677
TCGA.12.0692	0.12475	0.2666	-0.412687	-2.33169
TCGA.16.1062	0.12425	0.5836	0.991875	-1.42477
TCGA.02.0083	0.121375	-0.349	-0.138687	-3.64708
TCGA.14.0813	0.120875	-0.315	-0.508813	-1.57238
TCGA.06.5414	0.120375	0.4646	0.776312	-1.325
TCGA.02.0059	0.114375	0.083	0.152625	-1.51177
TCGA.12.3646	0.110625	0.9898	0.175687	-1.80915
TCGA.06.0154	0.106625	0.4202	-0.0570625	-2.17092
TCGA.02.0114	0.103125	0.4342	0.162812	-3.75338
TCGA.28.1750	0.098625	0.5448	-0.125312	-1.95692
TCGA.12.0776	0.0965	0.5244	0.0254375	-1.64185
TCGA.27.2528	0.094875	0.4058	0.550125	-1.12454
TCGA.02.0021	0.085125	0.2404	-0.0575625	-1.746
TCGA.06.0743	0.082625	0.5672	0.179563	-1.64338
TCGA.02.0043	0.08125	0.4328	0.074	-2.25638
TCGA.12.0775	0.078	0.4296	0.197437	-1.79923
TCGA.02.0011	0.077875	0.7654	-0.667312	-2.55292
TCGA.16.0850	0.077625	1.0554	0.207187	-2.61123
TCGA.06.0140	0.075	0.3122	-0.530563	-1.71285
TCGA.02.0115	0.074375	1.1916	-0.271937	-2.16815
TCGA.12.1094	0.0695	1.0406	0.666625	-0.814077
TCGA.06.0197	0.068625	0.6056	0.206687	-1.75869
TCGA.02.0321	0.063875	0.3342	0.120625	-2.66369
TCGA.02.0057	0.05825	0.2494	-0.177187	-2.067
TCGA.02.0333	0.049625	0.2034	0.109687	-2.42815
TCGA.19.1789	0.044	0.2354	0.58525	-1.61492
TCGA.02.0009	0.04275	0.3928	0.20025	-1.71231
TCGA.08.0360	0.03225	0.4632	-0.245938	-2.51392
TCGA.32.2491	0.02975	0.7698	-0.053	-1.79831
TCGA.12.0818	0.023125	0.3122	0.429125	-2.09746
TCGA.28.5214	0.0195	0.0904	0.295938	-0.880231
TCGA.02.0034	0.014125	0.207	-0.644188	-1.41208
TCGA.12.0619	0.012875	0.1046	0.336125	-2.27715
TCGA.12.5301	0.0125	0.762	0.641687	-2.71108
TCGA.02.0071	0.008	0.6096	0.11075	-1.52269
TCGA.02.0054	0.002625	0.152	-0.294625	-1.77308
TCGA.06.0138	-0.015375	0.5186	-0.47025	-1.89354
TCGA.06.0162	-0.030875	0.7258	-0.783125	-2.79477
TCGA.08.0356	-0.037125	0.2278	0.216875	-2.51515
TCGA.06.0128	-0.038875	0.5052	-1.0005	-2.51777
TCGA.06.0127	-0.03975	0.1788	-0.047125	-1.66315
TCGA.02.0038	-0.0405	0.4772	-0.405125	-1.37162
TCGA.06.0876	-0.04975	0.2738	-0.0225	-2.02562
TCGA.12.0819	-0.067	0.3578	0.290187	-1.46023
TCGA.02.0430	-0.067125	0.2328	0.260688	-1.64646
TCGA.14.1794	-0.083375	0.2222	0.111562	-1.85369
TCGA.08.0514	-0.0865	0.7012	0.492875	-1.40092
TCGA.27.1838	-0.087625	0.3258	0.251125	-1.29292
TCGA.02.0089	-0.093125	0.3612	-0.465813	-1.96592
TCGA.16.0846	-0.096125	0.6918	0.1765	-2.65038
TCGA.14.1829	-0.09975	0.9704	0.026	-1.52692
TCGA.08.0244	-0.101625	0.5038	0.680125	-1.98092
TCGA.06.0201	-0.108125	-0.1238	0.0548125	-1.27123
TCGA.08.0352	-0.112	0.067	0.293687	-1.53631
TCGA.06.0238	-0.112375	0.462	-0.275625	-2.06538
TCGA.08.0390	-0.1125	-0.2008	-0.131875	-2.10108
TCGA.12.0620	-0.12275	0.4496	0.258188	-2.60146
TCGA.32.2495	-0.135375	0.2792	0.798	-2.62962
TCGA.12.0773	-0.13975	0.1544	0.0436875	-2.72846
TCGA.26.5139	-0.155	0.801	0.572562	-2.02831
TCGA.28.1760	-0.157875	0.7044	0.613812	-2.15008
TCGA.08.0354	-0.161	0.3026	0.229187	-2.10946
TCGA.02.0289	-0.1665	0.1994	-0.0405	-1.94238
TCGA.06.0879	-0.176	-0.023	-0.0523125	-1.70015
TCGA.08.0525	-0.1805	0.6428	0.53425	-1.704
TCGA.06.0122	-0.18575	0.2988	-0.286187	-2.61823
TCGA.08.0350	-0.186	0.4494	-0.128438	-2.63085
TCGA.12.0829	-0.19175	0.7376	-0.0016875	-1.40531
TCGA.02.0070	-0.192625	0.1318	0.166	-2.20823
TCGA.08.0531	-0.19275	0.3904	0.224	-1.74308
TCGA.19.1388	-0.19475	0.4864	0.820063	-1.70715
TCGA.08.0355	-0.196	0.154	-0.102875	-1.95323
TCGA.06.0139	-0.205625	0.4356	-0.401938	-1.87692
TCGA.02.0060	-0.212125	0.1002	-0.70925	-0.161077
TCGA.02.0023	-0.21875	0.1626	-0.1235	-2.37715
TCGA.02.0106	-0.226125	-0.0434	0.52375	-3.00992
TCGA.02.0068	-0.232875	0.7966	0.0478125	-1.08915
TCGA.06.0148	-0.234625	0.603	0.108625	-2.38908
TCGA.26.1443	-0.246	0.7052	0.358375	-1.19431
TCGA.06.0143	-0.246875	0.1146	-1.12738	-1.45162
TCGA.28.2502	-0.250625	0.3338	0.072625	-1.61815
TCGA.06.0168	-0.254125	0.3644	-0.232813	-1.86331
TCGA.06.0176	-0.25675	-0.2362	-0.0611875	-1.00308
TCGA.12.0780	-0.26775	0.6452	0.467062	-2.28977
TCGA.14.1453	-0.272125	0.9802	0.19675	-1.98454
TCGA.12.0828	-0.27225	0.4234	0.084375	-1.63846
TCGA.14.1452	-0.27675	1.0482	0.756188	-1.59108
TCGA.12.3648	-0.279875	0.632	0.553937	-1.00054
TCGA.12.0772	-0.28725	0.297	0.054625	-2.49223
TCGA.06.0645	-0.287875	0.2936	0.168563	-2.08308
TCGA.14.0783	-0.288375	0.6108	0.261688	-1.84531
TCGA.02.0033	-0.2945	0.0486	-0.737313	-1.37815
TCGA.06.0126	-0.295875	0.255	-0.471	-1.66338
TCGA.26.1799	-0.29775	1.0546	0.325813	-1.68323
TCGA.06.0149	-0.307125	0.5264	-0.207313	-1.78731
TCGA.06.0125	-0.309875	0.496	-0.272875	-1.61308
TCGA.14.0789	-0.31	0.135	0.309063	-1.91723
TCGA.06.0145	-0.33275	0.7118	-0.108188	-2.32562
TCGA.06.0185	-0.3355	0.7298	0.0265	-1.32362
TCGA.12.5299	-0.339375	0.4562	0.774813	-1.83008
TCGA.14.0867	-0.34375	0.3052	0.376937	-2.27508
TCGA.32.2632	-0.3465	0.342	0.379188	-1.73262
TCGA.02.0087	-0.36525	0.4356	-0.185688	-2.71954
TCGA.06.0881	-0.369	0.134	-0.056875	-1.46946
TCGA.12.0670	-0.378625	0.5686	0.2895	-1.61523
TCGA.12.0822	-0.379625	0.6242	-0.49325	-1.75169
TCGA.06.0178	-0.381	0.495	-0.65925	-2.76446
TCGA.06.0213	-0.398	0.377	-0.446625	-2.13954
TCGA.27.1831	-0.3985	0.2908	-0.400875	-1.83762
TCGA.06.0206	-0.398875	0.2326	-0.18875	0.0785385
TCGA.12.0707	-0.419125	0.7292	-0.20175	-2.06069
TCGA.12.0778	-0.425125	0.3716	0.258125	-1.53177
TCGA.02.0102	-0.440625	0.0024	0.0029375	-2.65854
TCGA.02.0332	-0.44975	0.4762	-0.618062	-1.855
TCGA.06.0877	-0.46575	-0.0056	0.027375	-1.90338
TCGA.12.1098	-0.490125	1.1496	1.14406	-2.63508
TCGA.02.0116	-0.491	0.0488	-0.285313	-1.342
TCGA.02.0285	-0.546625	0.0698	0.10425	-1.73892
TCGA.02.0084	-0.567375	0.6468	-0.466125	-1.69269
TCGA.02.0025	-0.582375	-0.0456	-0.652937	-1.884
TCGA.02.0337	-0.60575	0.2544	-0.275438	-1.77469
TCGA.32.1982	-0.6465	0.0306	-0.217875	-0.776077
TCGA.06.0147	-0.6475	0.804	-0.223438	-1.58885
TCGA.02.0260	-0.648	0.0114	0.124313	-1.63108
TCGA.02.0086	-0.6715	-0.0954	-0.766125	-1.64746
TCGA.02.0269	-0.698	-0.1018	0.156062	-1.29946
TCGA.08.0358	-0.700875	0.0538	-0.018375	-0.170077
TCGA.02.0317	-0.707875	-0.0016	0.341	-2.24892
TCGA.06.0182	-0.7115	0.5262	0.1705	-2.44331
TCGA.02.0064	-0.7865	0.108	-0.401125	-1.40123
TCGA.28.1745	-0.856625	-0.5436	-0.21125	-1.28585
TCGA.12.0827	-0.888125	0.4318	-0.221375	-2.23938
TCGA.12.3644	-0.94075	0.5034	-0.0714	-2.92162
TCGA.27.1832	-0.96925	0.5614	-0.611563	-0.533538
TCGA.06.0137	-1.06862	0.0024	-0.635062	-1.531
TCGA.02.0266	-1.093	-0.0514	-0.14525	-1.34992
TCGA.16.0861	-1.09987	-0.0396	-0.976063	-2.62062
TCGA.02.0324	-1.13013	1.2122	-0.908125	-1.65731
TCGA.27.2524	-1.15088	-0.0758	-0.372375	-0.952846
TCGA.32.1976	-1.15088	-0.0758	-0.372375	-0.952846
TCGA.02.0326	-1.19125	-0.0876	-0.84675	-1.05369
TCGA.06.0152	-1.24113	-0.4806	0.02075	-2.15769
TCGA.16.0848	-1.27	0.1524	-0.404625	-1.96531
TCGA.02.0079	-1.27963	0.6642	-0.287062	-0.923615
TCGA.14.2555	-1.37888	0.9784	0.235375	-2.78662
TCGA.06.0169	-1.50638	-0.5132	-0.328375	-2.31138
TCGA.02.0290	-1.51575	0.5958	-0.231313	-1.84862

## Sheet: NKD1-triple
Sample	UPS46	WDR48	WDR20	NKD1			UPS46	WDR48	WDR20	NKD1			triple-high	triple-low
TCGA.14.1821	1.08563	1.5634	1.57769	-1.16938		TCGA.06.0143	-0.246875	0.1146	-1.12738	-1.81462			-1.16938	-1.81462
TCGA.14.0786	0.69275	0.742	1.11925	-1.931		TCGA.16.0861	-1.09987	-0.0396	-0.976063	-1.29			-1.931	-1.29
TCGA.14.0865	2.3005	0.9616	1.06606	-1.41162		TCGA.02.0326	-1.19125	-0.0876	-0.84675	-1.15738			-1.41162	-1.15738
TCGA.19.2619	0.868875	0.7918	1.05094	-1.34425		TCGA.02.0086	-0.6715	-0.0954	-0.766125	-2.527			-1.34425	-2.527
TCGA.19.0960	1.01687	1.3766	1.01063	0.9		TCGA.02.0033	-0.2945	0.0486	-0.737313	-2.16675			0.9	-2.16675
TCGA.19.1786	0.62325	1.0198	0.991125	-2.18962		TCGA.02.0060	-0.212125	0.1002	-0.70925	-0.955			-2.18962	-0.955
TCGA.19.2620	1.23875	0.9134	0.990938	-1.55175		TCGA.02.0330	0.396	-0.2008	-0.694625	-1.39413			-1.55175	-1.39413
TCGA.19.2621	1.27363	0.8356	0.982375	-1.88437		TCGA.02.0258	0.332	0.355	-0.688937	0.007125			-1.88437	0.007125
TCGA.19.1788	1.102	1.1438	0.976938	-0.192125		TCGA.02.0025	-0.582375	-0.0456	-0.652937	-1.843			-0.192125	-1.843
TCGA.02.2483	0.993125	1.0434	0.969875	-1.08787		TCGA.02.0034	0.014125	0.207	-0.644188	-1.1975			-1.08787	-1.1975
TCGA.12.1600	0.587125	0.9382	0.969	-1.28188		TCGA.06.0137	-1.06862	0.0024	-0.635062	-2.19925			-1.28188	-2.19925
TCGA.14.1454	0.723375	0.8734	0.95125	-0.88725		TCGA.06.0130	0.405375	-0.0254	-0.596	-3.03575			-0.88725	-3.03575
TCGA.28.1757	0.770375	0.8182	0.949063	-2.037		TCGA.06.0140	0.075	0.3122	-0.530563	-2.16387			-2.037	-2.16387
TCGA.14.1795	0.55725	0.7542	0.946187	-1.31987		TCGA.14.0813	0.120875	-0.315	-0.508813	-1.7255			-1.31987	-1.7255
TCGA.32.1973	1.21325	0.7526	0.922063	-1.59187		TCGA.06.0126	-0.295875	0.255	-0.471	-1.81888			-1.59187	-1.81888
TCGA.12.3650	0.89475	1.0352	0.913813	-0.523125		TCGA.02.0089	-0.093125	0.3612	-0.465813	-1.75263			-0.523125	-1.75263
TCGA.14.1034	0.5155	1.6488	0.913125	-2.408		TCGA.06.0213	-0.398	0.377	-0.446625	-1.67613			-2.408	-1.67613
TCGA.19.0964	0.87875	1.2052	0.909625	-1.845		TCGA.06.0124	0.12625	0.2568	-0.425812	-2.458			-1.845	-2.458
TCGA.06.0237	0.865625	1.0568	0.908	0.541125		TCGA.06.0646	0.17375	0.1744	-0.416063	-0.791125			0.541125	-0.791125
TCGA.08.0344	0.45575	0.7064	0.894437	2.97025		TCGA.12.0692	0.12475	0.2666	-0.412687	-1.4185			2.97025	-1.4185
TCGA.14.1827	1.16512	1.0142	0.868437	-1.7295		TCGA.16.0848	-1.27	0.1524	-0.404625	-0.18375			-1.7295	-0.18375
TCGA.32.2634	1.9645	0.9	0.864625	-0.81925		TCGA.02.0064	-0.7865	0.108	-0.401125	-2.25113			-0.81925	-2.25113
TCGA.28.5208	0.6155	0.9632	0.861812	-1.23525		TCGA.27.1831	-0.3985	0.2908	-0.400875	-2.30125			-1.23525	-2.30125
TCGA.06.0216	0.69725	0.8474	0.859375	-1.1775		TCGA.27.2524	-1.15088	-0.0758	-0.372375	-1.45637			-1.1775	-1.45637
TCGA.32.1986	0.686125	0.7066	0.848375	-2.14062		TCGA.32.1976	-1.15088	-0.0758	-0.372375	-1.45637			-2.14062	-1.45637
TCGA.12.1097	1.56475	0.7568	0.841812	-1.41288		TCGA.06.0878	0.322	-0.2312	-0.338625	-1.46388			-1.41288	-1.46388
TCGA.06.1801	1.03137	0.8684	0.83875	0.105625		TCGA.06.0169	-1.50638	-0.5132	-0.328375	-1.95988			0.105625	-1.95988
TCGA.06.2569	0.839375	0.7564	0.816625	-2.44663		TCGA.02.0054	0.002625	0.152	-0.294625	-1.48138			-2.44663	-1.48138
TCGA.12.1095	0.548625	1.0436	0.802875	-1.21525		TCGA.06.0122	-0.18575	0.2988	-0.286187	-2.1995			-1.21525	-2.1995
TCGA.41.2575	5.56813	1.3686	0.78925	-1.02662		TCGA.02.0116	-0.491	0.0488	-0.285313	-1.38175			-1.02662	-1.38175
TCGA.14.1825	1.3905	1.7192	0.758375	0.8635		TCGA.02.0337	-0.60575	0.2544	-0.275438	-0.617			0.8635	-0.617
TCGA.76.4926	1.08062	0.837	0.753267	-2.47237		TCGA.06.0168	-0.254125	0.3644	-0.232813	-1.99962			-2.47237	-1.99962
TCGA.12.3649	0.988625	1.251	0.744938	-1.97887		TCGA.26.1440	0.331375	0.0036	-0.231437	-2.637			-1.97887	-2.637
TCGA.19.1392	0.546625	1.1146	0.72375	-2.45463		TCGA.32.1982	-0.6465	0.0306	-0.217875	-2.0685			-2.45463	-2.0685
TCGA.76.4927	0.486125	0.799	0.722562	-0.480125		TCGA.28.1745	-0.856625	-0.5436	-0.21125	-0.723375			-0.480125	-0.723375
TCGA.27.1830	1.47775	0.8798	0.690312	-2.30888		TCGA.06.0206	-0.398875	0.2326	-0.18875	-1.31088			-2.30888	-1.31088
TCGA.14.1402	0.581	0.9364	0.668312	-2.04375		TCGA.02.0057	0.05825	0.2494	-0.177187	-0.743375			-2.04375	-0.743375
TCGA.14.1451	0.566125	1.2874	0.658125	0.49225		TCGA.28.5213	0.263875	0.3698	-0.158312	-1.8985			0.49225	-1.8985
TCGA.14.0812	1.99012	1.255	0.657438	-1.3995		TCGA.02.0266	-1.093	-0.0514	-0.14525	-0.520625			-1.3995	-0.520625
TCGA.28.5219	1.06838	0.8162	0.65	0.499125		TCGA.02.0083	0.121375	-0.349	-0.138687	-2.56875			0.499125	-2.56875
TCGA.16.1056	0.833875	1.0096	0.628313	-0.308875		TCGA.08.0390	-0.1125	-0.2008	-0.131875	-1.77513			-0.308875	-1.77513
TCGA.06.0678	1.26362	1.0402	0.6225	-1.52175		TCGA.02.0432	0.3645	0.3142	-0.124938	0.73725			-1.52175	0.73725
TCGA.26.5133	0.50525	1.7784	0.591625	0.641		TCGA.19.1389	0.319125	0.1464	-0.124438	-2.41237			0.641	-2.41237
TCGA.06.0174	1.38925	0.7884	0.584937	-0.736875		TCGA.02.0023	-0.21875	0.1626	-0.1235	-1.6025			-0.736875	-1.6025
TCGA.19.0955	0.874625	0.9266	0.577688	-2.657		TCGA.08.0355	-0.196	0.154	-0.102875	-0.9825			-2.657	-0.9825
TCGA.27.2521	0.866625	1.2716	0.56825	-0.214875		TCGA.06.0176	-0.25675	-0.2362	-0.0611875	-1.75337			-0.214875	-1.75337
TCGA.76.4935	0.636	0.8072	0.548	0.183857		TCGA.02.0021	0.085125	0.2404	-0.0575625	-1.57575			0.183857	-1.57575
TCGA.08.0627	2.12637	0.9368	0.5425	-1.90613		TCGA.06.0154	0.106625	0.4202	-0.0570625	-1.72875			-1.90613	-1.72875
TCGA.08.0623	1.22913	0.9212	0.53925	-1.11912		TCGA.06.0881	-0.369	0.134	-0.056875	-1.14925			-1.11912	-1.14925
TCGA.14.3476	1.33375	1.444	0.523125	-1.04012		TCGA.06.0879	-0.176	-0.023	-0.0523125	-0.93875			-1.04012	-0.93875
TCGA.06.5417	1.51737	1.2142	0.51325	-1.571		TCGA.06.0127	-0.03975	0.1788	-0.047125	-1.462			-1.571	-1.462
TCGA.32.1970	0.8485	0.8716	0.512875	-1.70487		TCGA.02.0289	-0.1665	0.1994	-0.0405	-1.5895			-1.70487	-1.5895
TCGA.06.2566	0.61975	0.9938	0.4915	-2.0365		TCGA.06.0876	-0.04975	0.2738	-0.0225	-0.95675			-2.0365	-0.95675
TCGA.06.0676	1.91938	1.1172	0.488938	-2.01412		TCGA.08.0358	-0.700875	0.0538	-0.018375	-1.27887			-2.01412	-1.27887
TCGA.12.1091	0.78475	1.2716	0.488625	-2.77188		TCGA.02.0271	0.395125	-0.0066	-0.0028125	-1.65237			-2.77188	-1.65237
TCGA.06.1802	1.67725	0.849	0.484812	-0.945625		TCGA.02.0102	-0.440625	0.0024	0.0029375	-1.61763			-0.945625	-1.61763
TCGA.12.1099	0.69175	1.0262	0.442312	0.246625		TCGA.06.0152	-1.24113	-0.4806	0.02075	-1.75612			0.246625	-1.75612
TCGA.28.1756	1.33325	1.2692	0.440188	0.089625		TCGA.06.0877	-0.46575	-0.0056	0.027375	-1.69725			0.089625	-1.69725
TCGA.06.0686	1.11587	0.9556	0.429563	-0.543125		TCGA.32.4719	0.311625	-0.4272	0.0335625	-1.023			-0.543125	-1.023
TCGA.26.5135	3.85925	0.7762	0.415938	0.233375		TCGA.12.0773	-0.13975	0.1544	0.0436875	-2.66662			0.233375	-2.66662
TCGA.08.0626	1.75838	0.9592	0.412875	-1.686		TCGA.08.0357	0.21475	0.427	0.0503125	-1.07763			-1.686	-1.07763
TCGA.28.2514	0.578875	1.2408	0.410938	-2.175		TCGA.12.0772	-0.28725	0.297	0.054625	-2.00712			-2.175	-2.00712
TCGA.16.1460	0.7295	1.0864	0.407062	0.855875		TCGA.06.0201	-0.108125	-0.1238	0.0548125	-0.179125			0.855875	-0.179125
			Average	-1.0687					Average	-1.53565						p=0.005661

## Sheet: NKD1
Sample	UPS46	WDR48	WDR20	NKD1
TCGA.02.0001	0.376375	0.697	0.017625	-1.274
TCGA.02.0003	0.5875	0.423	-0.0085	0.043
TCGA.02.0004	0.775625	0.3756	0.134313	-2.32687
TCGA.02.0007	0.156625	0.4658	-1.02156	-1.6485
TCGA.02.0009	0.04275	0.3928	0.20025	-1.968
TCGA.02.0010	0.65125	0.8398	-0.415375	-1.35938
TCGA.02.0011	0.077875	0.7654	-0.667312	0.857625
TCGA.02.0014	3.25963	0.0252	0.323062	-0.7
TCGA.02.0015	0.255	-0.2298	0.424938	-0.794
TCGA.02.0016	0.5065	0.301	0.383313	-1.286
TCGA.02.0021	0.085125	0.2404	-0.0575625	-1.57575
TCGA.02.0023	-0.21875	0.1626	-0.1235	-1.6025
TCGA.02.0024	0.5	0.3526	-0.649125	-0.52275
TCGA.02.0025	-0.582375	-0.0456	-0.652937	-1.843
TCGA.02.0026	0.165125	0.5984	0.276062	-0.364
TCGA.02.0027	0.696875	0.3758	0.123125	-0.717125
TCGA.02.0028	0.99	0.605	0.4125	-1.88413
TCGA.02.0033	-0.2945	0.0486	-0.737313	-2.16675
TCGA.02.0034	0.014125	0.207	-0.644188	-1.1975
TCGA.02.0038	-0.0405	0.4772	-0.405125	-1.5505
TCGA.02.0039	0.409625	0.6262	-0.429812	-1.67362
TCGA.02.0043	0.08125	0.4328	0.074	-1.34238
TCGA.02.0046	0.417625	0.3256	0.056	-0.699
TCGA.02.0047	0.660625	0.8436	-0.178437	-0.86325
TCGA.02.0048	1.18225	0.8398	-0.2585	-1.46663
TCGA.02.0051	0.254625	-0.0856	0.369437	-2.42
TCGA.02.0052	0.18075	0.4754	-0.127562	-1.04125
TCGA.02.0054	0.002625	0.152	-0.294625	-1.48138
TCGA.02.0057	0.05825	0.2494	-0.177187	-0.743375
TCGA.02.0058	1.30462	0.4308	-0.1745	-0.558625
TCGA.02.0059	0.114375	0.083	0.152625	-1.628
TCGA.02.0060	-0.212125	0.1002	-0.70925	-0.955
TCGA.02.0064	-0.7865	0.108	-0.401125	-2.25113
TCGA.02.0068	-0.232875	0.7966	0.0478125	-1.15263
TCGA.02.0069	2.007	1.5288	-0.269562	-0.383375
TCGA.02.0070	-0.192625	0.1318	0.166	-1.50737
TCGA.02.0071	0.008	0.6096	0.11075	-0.8835
TCGA.02.0074	4.04887	0.606	-0.319125	-0.23525
TCGA.02.0075	0.727625	-0.0534	0.11125	-2.5495
TCGA.02.0079	-1.27963	0.6642	-0.287062	-0.5355
TCGA.02.0080	0.5075	0.0606	-0.203813	0.130375
TCGA.02.0083	0.121375	-0.349	-0.138687	-2.56875
TCGA.02.0084	-0.567375	0.6468	-0.466125	-0.660375
TCGA.02.0085	0.281875	0.5866	-0.306563	-1.1605
TCGA.02.0086	-0.6715	-0.0954	-0.766125	-2.527
TCGA.02.0087	-0.36525	0.4356	-0.185688	-1.09825
TCGA.02.0089	-0.093125	0.3612	-0.465813	-1.75263
TCGA.02.0099	0.59675	0.9366	-0.708313	-1.10712
TCGA.02.0102	-0.440625	0.0024	0.0029375	-1.61763
TCGA.02.0104	0.548625	1.3632	-0.0775625	-1.048
TCGA.02.0106	-0.226125	-0.0434	0.52375	-2.10062
TCGA.02.0107	0.55075	0.5834	-0.677438	-1.9445
TCGA.02.0111	0.396625	0.6392	0.0118125	-1.61275
TCGA.02.0113	0.462625	-0.0424	-0.685937	-2.3145
TCGA.02.0114	0.103125	0.4342	0.162812	-0.118875
TCGA.02.0115	0.074375	1.1916	-0.271937	-1.54675
TCGA.02.0116	-0.491	0.0488	-0.285313	-1.38175
TCGA.02.0258	0.332	0.355	-0.688937	0.007125
TCGA.02.0260	-0.648	0.0114	0.124313	-1.39088
TCGA.02.0266	-1.093	-0.0514	-0.14525	-0.520625
TCGA.02.0269	-0.698	-0.1018	0.156062	-1.35575
TCGA.02.0271	0.395125	-0.0066	-0.0028125	-1.65237
TCGA.02.0281	0.898	0.5334	0.62075	-1.07038
TCGA.02.0285	-0.546625	0.0698	0.10425	-1.36662
TCGA.02.0289	-0.1665	0.1994	-0.0405	-1.5895
TCGA.02.0290	-1.51575	0.5958	-0.231313	-1.98925
TCGA.02.0317	-0.707875	-0.0016	0.341	-1.40738
TCGA.02.0321	0.063875	0.3342	0.120625	-1.39912
TCGA.02.0324	-1.13013	1.2122	-0.908125	-1.36262
TCGA.02.0325	0.165125	0.4412	-0.6015	-0.571
TCGA.02.0326	-1.19125	-0.0876	-0.84675	-1.15738
TCGA.02.0330	0.396	-0.2008	-0.694625	-1.39413
TCGA.02.0332	-0.44975	0.4762	-0.618062	-0.542625
TCGA.02.0333	0.049625	0.2034	0.109687	-1.41125
TCGA.02.0337	-0.60575	0.2544	-0.275438	-0.617
TCGA.02.0338	0.877125	0.427	0.2685	-1.18738
TCGA.02.0339	0.32	0.5682	0.392125	-0.66625
TCGA.02.0422	0.248875	0.0264	0.289438	-1.73863
TCGA.02.0430	-0.067125	0.2328	0.260688	-0.962375
TCGA.02.0432	0.3645	0.3142	-0.124938	0.73725
TCGA.02.0439	0.80025	0.324	0.506938	-0.064875
TCGA.02.0440	0.71975	0.5366	0.6575	-0.03825
TCGA.02.0446	0.746375	0.47	-0.138937	-0.75475
TCGA.02.0451	0.74325	0.385	0.308937	-1.39475
TCGA.02.0456	1.31275	-0.339	-0.331313	-2.60588
TCGA.02.2466	1.15825	1.085	-0.172313	-0.6015
TCGA.02.2470	0.42275	0.5304	-0.0029375	-2.18875
TCGA.02.2483	0.993125	1.0434	0.969875	-1.08787
TCGA.02.2485	0.869625	0.5112	0.766125	-1.38862
TCGA.02.2486	0.485375	0.2478	-0.0383125	-1.91575
TCGA.06.0122	-0.18575	0.2988	-0.286187	-2.1995
TCGA.06.0124	0.12625	0.2568	-0.425812	-2.458
TCGA.06.0125	-0.309875	0.496	-0.272875	-2.092
TCGA.06.0126	-0.295875	0.255	-0.471	-1.81888
TCGA.06.0127	-0.03975	0.1788	-0.047125	-1.462
TCGA.06.0128	-0.038875	0.5052	-1.0005	-0.3335
TCGA.06.0129	0.463625	0.8698	-0.3535	-0.407375
TCGA.06.0130	0.405375	-0.0254	-0.596	-3.03575
TCGA.06.0132	0.6455	0.516	-0.099875	-0.869625
TCGA.06.0133	0.82975	0.639	-0.824812	-2.08625
TCGA.06.0137	-1.06862	0.0024	-0.635062	-2.19925
TCGA.06.0138	-0.015375	0.5186	-0.47025	-0.996375
TCGA.06.0139	-0.205625	0.4356	-0.401938	-2.31688
TCGA.06.0140	0.075	0.3122	-0.530563	-2.16387
TCGA.06.0141	0.636875	0.3574	-0.814562	-2.1715
TCGA.06.0142	0.63075	0.5778	0.3865	-0.75825
TCGA.06.0143	-0.246875	0.1146	-1.12738	-1.81462
TCGA.06.0145	-0.33275	0.7118	-0.108188	-1.44388
TCGA.06.0146	0.3825	0.7328	0.0103125	-0.214
TCGA.06.0147	-0.6475	0.804	-0.223438	-1.86475
TCGA.06.0148	-0.234625	0.603	0.108625	-1.45863
TCGA.06.0149	-0.307125	0.5264	-0.207313	-1.251
TCGA.06.0152	-1.24113	-0.4806	0.02075	-1.75612
TCGA.06.0154	0.106625	0.4202	-0.0570625	-1.72875
TCGA.06.0155	1.84625	0.5424	0.437625	-2.72637
TCGA.06.0156	0.864	0.3428	-0.42425	-2.159
TCGA.06.0157	1.05	0.8754	0.363312	-1.0935
TCGA.06.0158	0.423	1.0392	0.494063	-0.990875
TCGA.06.0160	1.48	0.9824	0.335688	-1.23887
TCGA.06.0162	-0.030875	0.7258	-0.783125	-1.20637
TCGA.06.0164	0.852625	0.5334	0.44175	-1.14325
TCGA.06.0166	1.83875	1.2808	-0.025375	-0.390875
TCGA.06.0167	1.6735	1.183	0.0506875	-1.31137
TCGA.06.0168	-0.254125	0.3644	-0.232813	-1.99962
TCGA.06.0169	-1.50638	-0.5132	-0.328375	-1.95988
TCGA.06.0171	0.173125	0.6606	-0.230125	-1.13888
TCGA.06.0173	0.769	0.3562	0.475562	-1.45713
TCGA.06.0174	1.38925	0.7884	0.584937	-0.736875
TCGA.06.0175	0.47425	0.6872	0.563125	-1.59375
TCGA.06.0176	-0.25675	-0.2362	-0.0611875	-1.75337
TCGA.06.0177	3.71712	0.1914	0.22725	-1.29388
TCGA.06.0178	-0.381	0.495	-0.65925	-0.29825
TCGA.06.0179	0.471875	1.0116	0.233125	-1.51162
TCGA.06.0182	-0.7115	0.5262	0.1705	-1.5835
TCGA.06.0184	0.131	0.6908	0.598313	-1.214
TCGA.06.0185	-0.3355	0.7298	0.0265	-1.81288
TCGA.06.0187	0.2415	0.2894	0.50125	-2.09238
TCGA.06.0188	1.194	1.0864	-0.17525	-0.004875
TCGA.06.0189	0.425125	0.642	0.0083125	-1.71975
TCGA.06.0190	0.470625	0.46	0.191938	-1.29062
TCGA.06.0192	1.44912	0.5946	-0.1295	-1.97762
TCGA.06.0194	0.574875	0.3514	-0.329062	-1.66437
TCGA.06.0195	0.81675	0.2664	-0.0238125	-1.63075
TCGA.06.0197	0.068625	0.6056	0.206687	-1.94175
TCGA.06.0201	-0.108125	-0.1238	0.0548125	-0.179125
TCGA.06.0206	-0.398875	0.2326	-0.18875	-1.31088
TCGA.06.0208	0.850625	0.6412	0.257188	-1.27625
TCGA.06.0210	0.320125	1.1046	-0.448313	-1.86325
TCGA.06.0211	0.36525	0.5868	0.259813	-1.23113
TCGA.06.0213	-0.398	0.377	-0.446625	-1.67613
TCGA.06.0214	0.2615	0.6796	0.103313	-0.56625
TCGA.06.0216	0.69725	0.8474	0.859375	-1.1775
TCGA.06.0219	0.307625	0.5774	-0.401813	-1.34613
TCGA.06.0221	1.35462	0.2772	-0.350375	-1.23675
TCGA.06.0237	0.865625	1.0568	0.908	0.541125
TCGA.06.0238	-0.112375	0.462	-0.275625	0.080375
TCGA.06.0240	1.05175	1.2352	0.300812	-1.29462
TCGA.06.0241	1.10337	0.7556	0.000125	-0.754625
TCGA.06.0394	0.4565	0.2318	0.320188	-1.51063
TCGA.06.0397	0.374125	0.3898	0.937375	-2.47375
TCGA.06.0402	0.589125	0.3962	0.24125	-1.76287
TCGA.06.0409	0.474	0.205	-0.278375	-1.84
TCGA.06.0410	4.02562	0.5988	-0.085625	-1.03575
TCGA.06.0412	1.0175	0.5874	-0.28575	-1.26287
TCGA.06.0413	1.25713	0.9048	0.333937	-1.44013
TCGA.06.0414	0.6165	0.7528	0.322625	-0.45775
TCGA.06.0644	0.494375	0.2946	-0.270937	-1.74463
TCGA.06.0645	-0.287875	0.2936	0.168563	-0.872125
TCGA.06.0646	0.17375	0.1744	-0.416063	-0.791125
TCGA.06.0648	0.391	0.9466	0.409562	-0.042875
TCGA.06.0649	1.48487	1.0068	-0.427	-0.93925
TCGA.06.0673	1.97162	1.2074	0.222	-2.05975
TCGA.06.0675	1.5745	0.8368	0.256937	-1.933
TCGA.06.0676	1.91938	1.1172	0.488938	-2.01412
TCGA.06.0678	1.26362	1.0402	0.6225	-1.52175
TCGA.06.0680	1.5245	1.0564	0.285375	-1.55563
TCGA.06.0681	1.45788	0.6856	0.384688	-1.73588
TCGA.06.0686	1.11587	0.9556	0.429563	-0.543125
TCGA.06.0743	0.082625	0.5672	0.179563	-1.52175
TCGA.06.0744	0.1335	0.2238	0.220062	-1.52137
TCGA.06.0745	0.660375	0.7548	-0.214125	-0.8155
TCGA.06.0747	0.400125	0.41	0.87125	-2.3285
TCGA.06.0749	0.137875	0.8196	0.0951875	-0.980625
TCGA.06.0750	0.454125	0.6016	-0.303187	-1.80412
TCGA.06.0875	0.8405	0.9036	0.0383125	-0.63725
TCGA.06.0876	-0.04975	0.2738	-0.0225	-0.95675
TCGA.06.0877	-0.46575	-0.0056	0.027375	-1.69725
TCGA.06.0878	0.322	-0.2312	-0.338625	-1.46388
TCGA.06.0879	-0.176	-0.023	-0.0523125	-0.93875
TCGA.06.0881	-0.369	0.134	-0.056875	-1.14925
TCGA.06.0882	0.4275	0.7452	0.240125	-1.38813
TCGA.06.0939	0.607125	0.921	-0.472187	-2.35862
TCGA.06.1084	0.501375	0.238	-0.553813	-3.29875
TCGA.06.1086	0.128125	0.689	0.696187	-0.250125
TCGA.06.1087	0.922875	0.1208	0.703625	-2.85137
TCGA.06.1800	0.574875	0.595	0.760375	-1.55113
TCGA.06.1801	1.03137	0.8684	0.83875	0.105625
TCGA.06.1802	1.67725	0.849	0.484812	-0.945625
TCGA.06.1805	0.372875	1.092	0.347375	-0.147875
TCGA.06.2557	0.871	0.6194	0.228375	-0.95
TCGA.06.2558	0.886	0.7372	0.069875	-0.116
TCGA.06.2559	1.3915	0.4144	0.397188	-0.482875
TCGA.06.2561	0.2825	0.6662	-0.230563	-1.67487
TCGA.06.2562	1.13475	0.565	0.374063	-3.04475
TCGA.06.2563	0.615125	0.2886	0.791937	-1.6745
TCGA.06.2564	0.197375	0.611	0.567125	-1.72738
TCGA.06.2565	0.188625	0.531	0.3885	-2.17338
TCGA.06.2566	0.61975	0.9938	0.4915	-2.0365
TCGA.06.2567	0.822375	0.628	0.53025	-2.12862
TCGA.06.2569	0.839375	0.7564	0.816625	-2.44663
TCGA.06.2570	0.242375	1.1788	0.367437	-0.428375
TCGA.06.5414	0.120375	0.4646	0.776312	-2.279
TCGA.06.5415	0.54025	0.5512	0.737938	-1.638
TCGA.06.5416	0.708125	0.4648	0.053875	-1.77025
TCGA.06.5417	1.51737	1.2142	0.51325	-1.571
TCGA.06.5418	0.200375	0.314	0.598938	-2.887
TCGA.08.0244	-0.101625	0.5038	0.680125	-1.47463
TCGA.08.0245	1.83288	0.3572	0.122063	-0.393625
TCGA.08.0246	0.671875	-0.2098	0.292187	-1.44013
TCGA.08.0344	0.45575	0.7064	0.894437	2.97025
TCGA.08.0345	0.53475	0.932	0.275	-0.573625
TCGA.08.0346	0.38475	0.8222	0.160312	-1.15463
TCGA.08.0347	2.96925	0.5622	0.091875	-0.943375
TCGA.08.0348	0.66025	0.2572	0.16125	-0.9705
TCGA.08.0349	0.35225	0.7096	0.152125	-0.4935
TCGA.08.0350	-0.186	0.4494	-0.128438	-1.47313
TCGA.08.0351	0.648125	0.7832	0.12725	-1.04963
TCGA.08.0352	-0.112	0.067	0.293687	-1.44112
TCGA.08.0353	0.781	0.2278	0.379	-1.33088
TCGA.08.0354	-0.161	0.3026	0.229187	-1.32812
TCGA.08.0355	-0.196	0.154	-0.102875	-0.9825
TCGA.08.0356	-0.037125	0.2278	0.216875	-1.94738
TCGA.08.0357	0.21475	0.427	0.0503125	-1.07763
TCGA.08.0358	-0.700875	0.0538	-0.018375	-1.27887
TCGA.08.0359	0.581125	0.5808	0.25625	-0.729125
TCGA.08.0360	0.03225	0.4632	-0.245938	-1.648
TCGA.08.0373	0.214375	0.4404	0.26925	-0.9065
TCGA.08.0375	0.179	0.3462	0.0660625	-0.759
TCGA.08.0380	0.81525	1.0178	-0.276813	-0.526125
TCGA.08.0385	0.481875	0.2574	0.365375	-1.14787
TCGA.08.0386	0.598375	0.3488	0.636	-1.3975
TCGA.08.0389	0.311125	0.6124	-0.0834375	-1.61987
TCGA.08.0390	-0.1125	-0.2008	-0.131875	-1.77513
TCGA.08.0392	0.78125	0.355	-0.456937	-2.40625
TCGA.08.0509	0.547625	0.3506	0.106	-2.09275
TCGA.08.0510	0.690875	0.38	0.61225	-2.38987
TCGA.08.0511	0.33475	-0.287	0.649438	-1.89837
TCGA.08.0512	0.704125	0.3734	-0.566312	-2.312
TCGA.08.0514	-0.0865	0.7012	0.492875	-2.0525
TCGA.08.0516	0.668375	0.4786	0.81125	-1.6005
TCGA.08.0517	0.829125	-0.2776	-0.384437	-2.0155
TCGA.08.0518	0.26425	0.2786	0.546063	-2.2785
TCGA.08.0520	0.702625	0.7532	-0.680063	-1.70938
TCGA.08.0521	0.614	0.596	0.374937	-1.97538
TCGA.08.0522	0.29475	0.19	0.46075	-2.28087
TCGA.08.0524	1.34	0.9362	0.288687	-0.7525
TCGA.08.0525	-0.1805	0.6428	0.53425	-1.82638
TCGA.08.0529	0.34025	0.3068	0.356375	-1.42287
TCGA.08.0531	-0.19275	0.3904	0.224	-1.83937
TCGA.08.0623	1.22913	0.9212	0.53925	-1.11912
TCGA.08.0625	0.9245	0.872	0.128125	-1.53363
TCGA.08.0626	1.75838	0.9592	0.412875	-1.686
TCGA.08.0627	2.12637	0.9368	0.5425	-1.90613
TCGA.12.0616	0.51725	0.2836	-0.409438	-0.444
TCGA.12.0618	0.379875	0.6088	0.200187	-0.590375
TCGA.12.0619	0.012875	0.1046	0.336125	-1.4775
TCGA.12.0620	-0.12275	0.4496	0.258188	-1.01238
TCGA.12.0654	0.364125	0.6714	-0.405	-2.09575
TCGA.12.0656	0.1945	0.5484	0.404687	-1.70837
TCGA.12.0657	0.17	0.689	0.438812	-1.55425
TCGA.12.0670	-0.378625	0.5686	0.2895	-0.57525
TCGA.12.0688	0.357	0.4028	0.3275	-1.05438
TCGA.12.0692	0.12475	0.2666	-0.412687	-1.4185
TCGA.12.0703	0.269375	0.783	0.150688	-1.936
TCGA.12.0707	-0.419125	0.7292	-0.20175	-1.494
TCGA.12.0772	-0.28725	0.297	0.054625	-2.00712
TCGA.12.0773	-0.13975	0.1544	0.0436875	-2.66662
TCGA.12.0775	0.078	0.4296	0.197437	-1.68425
TCGA.12.0776	0.0965	0.5244	0.0254375	-1.50162
TCGA.12.0778	-0.425125	0.3716	0.258125	-1.69287
TCGA.12.0780	-0.26775	0.6452	0.467062	-1.58787
TCGA.12.0818	0.023125	0.3122	0.429125	-0.2835
TCGA.12.0819	-0.067	0.3578	0.290187	-0.695125
TCGA.12.0820	0.456125	0.4618	0.606812	-1.251
TCGA.12.0821	0.657625	0.5528	-0.250125	0.18575
TCGA.12.0822	-0.379625	0.6242	-0.49325	-1.34213
TCGA.12.0826	0.362	0.1646	0.220188	-0.75225
TCGA.12.0827	-0.888125	0.4318	-0.221375	-1.05125
TCGA.12.0828	-0.27225	0.4234	0.084375	-1.01788
TCGA.12.0829	-0.19175	0.7376	-0.0016875	-0.89825
TCGA.12.1088	0.509125	1.7498	-0.37	-0.814875
TCGA.12.1089	1.17425	0.8882	-0.236687	-1.24487
TCGA.12.1090	0.636875	-0.262	0.344	-2.54975
TCGA.12.1091	0.78475	1.2716	0.488625	-2.77188
TCGA.12.1092	0.5605	1.001	0.02625	-2.08263
TCGA.12.1093	0.3985	0.526	0.2305	-1.73562
TCGA.12.1094	0.0695	1.0406	0.666625	-1.76475
TCGA.12.1095	0.548625	1.0436	0.802875	-1.21525
TCGA.12.1096	0.237	0.7234	-0.0725625	-0.570375
TCGA.12.1097	1.56475	0.7568	0.841812	-1.41288
TCGA.12.1098	-0.490125	1.1496	1.14406	-1.65175
TCGA.12.1099	0.69175	1.0262	0.442312	0.246625
TCGA.12.1597	2.67175	-0.0758	1.06944	-0.505
TCGA.12.1598	1.17863	1.0366	0.29675	-1.8205
TCGA.12.1599	0.434	0.981	0.771625	-1.37237
TCGA.12.1600	0.587125	0.9382	0.969	-1.28188
TCGA.12.1602	0.238875	1.0838	0.039875	-0.382625
TCGA.12.3644	-0.94075	0.5034	-0.0714	-0.7245
TCGA.12.3646	0.110625	0.9898	0.175687	-0.10175
TCGA.12.3648	-0.279875	0.632	0.553937	-1.93425
TCGA.12.3649	0.988625	1.251	0.744938	-1.97887
TCGA.12.3650	0.89475	1.0352	0.913813	-0.523125
TCGA.12.3651	1.42263	1.3916	0.343875	-0.438
TCGA.12.3652	0.701625	0.3986	0.325813	-2.7535
TCGA.12.3653	0.145625	0.5484	0.839063	-1.79737
TCGA.12.5295	0.5925	0.4534	-0.036125	-1.2995
TCGA.12.5299	-0.339375	0.4562	0.774813	-1.94463
TCGA.12.5301	0.0125	0.762	0.641687	-2.059
TCGA.14.0736	0.48325	1.0024	-0.114312	-1.16863
TCGA.14.0783	-0.288375	0.6108	0.261688	-2.72087
TCGA.14.0786	0.69275	0.742	1.11925	-1.931
TCGA.14.0787	0.419875	0.807	0.07975	-1.11225
TCGA.14.0789	-0.31	0.135	0.309063	-1.7185
TCGA.14.0790	0.43875	0.7162	0.467938	-1.16425
TCGA.14.0812	1.99012	1.255	0.657438	-1.3995
TCGA.14.0813	0.120875	-0.315	-0.508813	-1.7255
TCGA.14.0817	1.02725	0.2326	-0.165563	-1.08813
TCGA.14.0865	2.3005	0.9616	1.06606	-1.41162
TCGA.14.0866	0.17525	0.705	0.113	-1.47988
TCGA.14.0867	-0.34375	0.3052	0.376937	-1.20625
TCGA.14.0871	2.26825	0.3136	-0.0768125	-1.50725
TCGA.14.1034	0.5155	1.6488	0.913125	-2.408
TCGA.14.1037	0.275	0.5178	0.564562	-0.738625
TCGA.14.1396	0.540875	0.2556	-0.0446875	-2.96775
TCGA.14.1401	0.7555	0.5976	0.721125	-0.14175
TCGA.14.1402	0.581	0.9364	0.668312	-2.04375
TCGA.14.1451	0.566125	1.2874	0.658125	0.49225
TCGA.14.1452	-0.27675	1.0482	0.756188	-2.43337
TCGA.14.1453	-0.272125	0.9802	0.19675	-1.25525
TCGA.14.1454	0.723375	0.8734	0.95125	-0.88725
TCGA.14.1455	1.07375	0.5974	0.129125	-0.610625
TCGA.14.1456	0.591375	1.2796	0.297375	0.2445
TCGA.14.1458	1.2545	0.5988	0.703562	-0.646375
TCGA.14.1459	0.7505	0.8208	0.378812	-2.3305
TCGA.14.1794	-0.083375	0.2222	0.111562	-1.40875
TCGA.14.1795	0.55725	0.7542	0.946187	-1.31987
TCGA.14.1821	1.08563	1.5634	1.57769	-1.16938
TCGA.14.1823	0.259	0.3168	0.152188	-2.24713
TCGA.14.1825	1.3905	1.7192	0.758375	0.8635
TCGA.14.1827	1.16512	1.0142	0.868437	-1.7295
TCGA.14.1829	-0.09975	0.9704	0.026	-2.08925
TCGA.14.2554	0.355375	0.061	0.232375	-2.43312
TCGA.14.2555	-1.37888	0.9784	0.235375	-1.78
TCGA.14.3476	1.33375	1.444	0.523125	-1.04012
TCGA.14.3477	4.93938	0.4178	0.02175	-0.595125
TCGA.14.4157	1.14912	0.9098	0.09475	1.96513
TCGA.15.0742	1.25713	0.5108	0.571875	-1.39575
TCGA.15.1446	0.234125	1.0066	0.113187	-1.66675
TCGA.15.1447	0.833375	0.2478	0.863062	-0.765375
TCGA.15.1449	0.883125	0.3032	0.788125	-1.00475
TCGA.16.0846	-0.096125	0.6918	0.1765	0.072625
TCGA.16.0848	-1.27	0.1524	-0.404625	-0.18375
TCGA.16.0849	0.30675	0.0858	0.306688	0.310875
TCGA.16.0850	0.077625	1.0554	0.207187	1.37738
TCGA.16.0861	-1.09987	-0.0396	-0.976063	-1.29
TCGA.16.1045	0.784	0.7062	-0.01525	-1.22162
TCGA.16.1047	0.467	1.038	-0.010625	-1.26775
TCGA.16.1048	0.54025	0.6348	0.448	-1.51263
TCGA.16.1055	0.5445	0.52	0.482625	-1.55175
TCGA.16.1056	0.833875	1.0096	0.628313	-0.308875
TCGA.16.1060	0.348125	0.3014	0.655687	-2.02975
TCGA.16.1062	0.12425	0.5836	0.991875	-2.93575
TCGA.16.1063	0.531125	0.2762	0.692562	-1.644
TCGA.16.1460	0.7295	1.0864	0.407062	0.855875
TCGA.19.0955	0.874625	0.9266	0.577688	-2.657
TCGA.19.0957	0.24625	0.9128	0.756875	1.20287
TCGA.19.0960	1.01687	1.3766	1.01063	0.9
TCGA.19.0962	1.11013	0.1268	0.853563	-2.44488
TCGA.19.0963	1.06662	0.3886	0.733437	-1.37637
TCGA.19.0964	0.87875	1.2052	0.909625	-1.845
TCGA.19.1385	0.630125	0.4374	0.527188	-1.6085
TCGA.19.1386	0.15575	0.7176	0.884813	-2.42062
TCGA.19.1387	0.5715	0.4842	0.766875	-1.36037
TCGA.19.1388	-0.19475	0.4864	0.820063	-1.80963
TCGA.19.1389	0.319125	0.1464	-0.124438	-2.41237
TCGA.19.1390	3.39337	0.7364	0.348125	-1.48325
TCGA.19.1392	0.546625	1.1146	0.72375	-2.45463
TCGA.19.1786	0.62325	1.0198	0.991125	-2.18962
TCGA.19.1787	1.31125	0.6818	0.237937	-0.949875
TCGA.19.1788	1.102	1.1438	0.976938	-0.192125
TCGA.19.1789	0.044	0.2354	0.58525	-1.79875
TCGA.19.1790	0.388625	-0.0296	0.451062	-2.44325
TCGA.19.1791	0.9845	0.6018	-0.417812	-2.78812
TCGA.19.2619	0.868875	0.7918	1.05094	-1.34425
TCGA.19.2620	1.23875	0.9134	0.990938	-1.55175
TCGA.19.2621	1.27363	0.8356	0.982375	-1.88437
TCGA.19.2623	0.492	0.8964	0.09675	-1.1515
TCGA.19.2624	0.33425	0.2966	0.90375	-0.819
TCGA.19.2625	0.440875	-0.684	0.305937	-2.09675
TCGA.19.2629	0.98	1.4074	0.327437	-0.605625
TCGA.19.2631	0.49	0.0096	0.477687	-2.15713
TCGA.19.4068	0.1755	0.5764	0.589688	-1.07163
TCGA.26.1438	0.77175	0.8502	0.222688	-1.45637
TCGA.26.1439	0.637125	0.2882	0.741437	-2.08288
TCGA.26.1440	0.331375	0.0036	-0.231437	-2.637
TCGA.26.1443	-0.246	0.7052	0.358375	-2.39463
TCGA.26.1799	-0.29775	1.0546	0.325813	-1.05425
TCGA.26.5132	0.305375	1.0024	0.227125	-1.92912
TCGA.26.5133	0.50525	1.7784	0.591625	0.641
TCGA.26.5134	0.72	0.5836	-0.110875	0.05775
TCGA.26.5135	3.85925	0.7762	0.415938	0.233375
TCGA.26.5136	0.1345	0.973	0.0158125	-0.91575
TCGA.26.5139	-0.155	0.801	0.572562	-2.469
TCGA.27.1830	1.47775	0.8798	0.690312	-2.30888
TCGA.27.1831	-0.3985	0.2908	-0.400875	-2.30125
TCGA.27.1832	-0.96925	0.5614	-0.611563	-3.1985
TCGA.27.1833	0.371375	0.6976	0.712125	-1.44312
TCGA.27.1834	1.01238	0.9918	-0.19125	-1.29688
TCGA.27.1835	0.449125	-0.3648	0.498563	-1.73962
TCGA.27.1836	0.532	0.7282	0.0899375	-0.408375
TCGA.27.1837	0.762875	0.3942	0.267188	-0.746375
TCGA.27.1838	-0.087625	0.3258	0.251125	-1.70575
TCGA.27.2518	0.78175	0.485	0.058375	-2.079
TCGA.27.2519	1.12587	1.215	-0.1065	-1.37825
TCGA.27.2521	0.866625	1.2716	0.56825	-0.214875
TCGA.27.2523	0.48875	0.057	0.6695	-0.9325
TCGA.27.2524	-1.15088	-0.0758	-0.372375	-1.45637
TCGA.27.2526	0.15175	0.694	0.129	-2.21975
TCGA.27.2527	1.5095	0.6598	-0.279062	-1.845
TCGA.27.2528	0.094875	0.4058	0.550125	-1.723
TCGA.28.1745	-0.856625	-0.5436	-0.21125	-0.723375
TCGA.28.1746	0.618375	0.7734	0.34975	0.60275
TCGA.28.1747	0.65675	0.6316	0.469375	-0.525625
TCGA.28.1749	0.64075	0.672	0.674687	-1.19675
TCGA.28.1750	0.098625	0.5448	-0.125312	-1.92437
TCGA.28.1751	0.388	1	0.80575	-1.91162
TCGA.28.1752	0.90775	0.8604	0.355875	-1.5715
TCGA.28.1753	0.953875	0.648	0.663625	-0.836
TCGA.28.1755	0.54925	0.3866	0.95725	-3.21362
TCGA.28.1756	1.33325	1.2692	0.440188	0.089625
TCGA.28.1757	0.770375	0.8182	0.949063	-2.037
TCGA.28.1760	-0.157875	0.7044	0.613812	-1.88763
TCGA.28.2502	-0.250625	0.3338	0.072625	-0.963
TCGA.28.2506	2.0835	1.4968	-0.143125	-1.286
TCGA.28.2509	0.582375	0.374	-0.0035	-2.935
TCGA.28.2513	0.445875	0.7628	0.182188	-3.09725
TCGA.28.2514	0.578875	1.2408	0.410938	-2.175
TCGA.28.5204	0.815	0.4556	0.0613125	-1.50087
TCGA.28.5207	1.71362	0.9246	0.0593125	-0.98425
TCGA.28.5208	0.6155	0.9632	0.861812	-1.23525
TCGA.28.5209	0.678375	0.6338	1.05662	-2.18
TCGA.28.5213	0.263875	0.3698	-0.158312	-1.8985
TCGA.28.5214	0.0195	0.0904	0.295938	-1.19962
TCGA.28.5215	1.53963	0.9994	0.166625	-0.46125
TCGA.28.5216	0.877625	0.9728	-0.075875	-1.23825
TCGA.28.5218	1.0905	-0.3728	0.352125	-3.73488
TCGA.28.5219	1.06838	0.8162	0.65	0.499125
TCGA.28.5220	1.77925	0.2974	-0.122563	-1.33725
TCGA.32.1970	0.8485	0.8716	0.512875	-1.70487
TCGA.32.1973	1.21325	0.7526	0.922063	-1.59187
TCGA.32.1976	-1.15088	-0.0758	-0.372375	-1.45637
TCGA.32.1977	0.425875	0.4306	0.328437	-2.15875
TCGA.32.1978	0.326	0.2566	0.767813	-1.86138
TCGA.32.1982	-0.6465	0.0306	-0.217875	-2.0685
TCGA.32.1986	0.686125	0.7066	0.848375	-2.14062
TCGA.32.1987	0.389875	1.2906	0.313812	-2.44125
TCGA.32.1991	0.263	-0.2052	0.4025	-1.72188
TCGA.32.2491	0.02975	0.7698	-0.053	-2.17787
TCGA.32.2494	0.340625	0.6096	0.456625	-0.8625
TCGA.32.2495	-0.135375	0.2792	0.798	-1.68213
TCGA.32.2615	1.10912	0.8514	-0.077125	-2.17488
TCGA.32.2616	0.388375	0.9434	0.108063	-2.04663
TCGA.32.2632	-0.3465	0.342	0.379188	-2.29413
TCGA.32.2634	1.9645	0.9	0.864625	-0.81925
TCGA.32.2638	0.20875	0.3332	0.7235	-1.324
TCGA.32.4208	0.28325	0.686	-0.44025	-0.86525
TCGA.32.4209	0.791625	1.0732	-0.5235	-2.58125
TCGA.32.4210	0.88025	0.34	0.157	-1.82363
TCGA.32.4211	1.8165	0.555	0.104375	-1.01012
TCGA.32.4213	0.65625	0.4368	0.116125	-1.46637
TCGA.32.4719	0.311625	-0.4272	0.0335625	-1.023
TCGA.32.5222	0.220875	0.428	0.600938	-1.71212
TCGA.41.2571	0.76875	0.1362	1.0505	-0.699875
TCGA.41.2572	0.424875	0.3098	0.152125	-1.99812
TCGA.41.2573	1.12912	0.7492	0.353312	-0.289125
TCGA.41.2575	5.56813	1.3686	0.78925	-1.02662
TCGA.41.3392	0.631	0.5902	0.580063	-1.11825
TCGA.41.3393	0.391125	0.3468	0.492875	-1.504
TCGA.41.3915	0.82975	1.002	0.259937	-1.54475
TCGA.41.4097	1.02687	0.9214	0.00225	-2.16737
TCGA.76.4925	0.58875	0.2754	0.944875	-1.9985
TCGA.76.4926	1.08062	0.837	0.753267	-2.47237
TCGA.76.4927	0.486125	0.799	0.722562	-0.480125
TCGA.76.4928	0.496375	0.3906	0.272375	-2.22237
TCGA.76.4929	1.042	0.2332	0.05575	-0.520625
TCGA.76.4931	0.83175	0.6266	0.7335	-1.47575
TCGA.76.4932	0.65825	0.4458	0.857	-1.95875
TCGA.76.4934	0.858375	1.0276	0.296125	-1.48188
TCGA.76.4935	0.636	0.8072	0.548	0.183857

## Sheet: SP5-triple
Sample	UPS46	WDR48	WDR20	SP5			UPS46	WDR48	WDR20	SP5
TCGA.14.1821	1.08563	1.5634	1.57769	-4.59173		TCGA.06.0143	-0.246875	0.1146	-1.12738	-2.18947
TCGA.14.0786	0.69275	0.742	1.11925	-2.98593		TCGA.16.0861	-1.09987	-0.0396	-0.976063	-1.53667
TCGA.14.0865	2.3005	0.9616	1.06606	-1.89773		TCGA.02.0326	-1.19125	-0.0876	-0.84675	-2.1704
TCGA.19.2619	0.868875	0.7918	1.05094	-2.36793		TCGA.02.0086	-0.6715	-0.0954	-0.766125	-3.30047
TCGA.19.0960	1.01687	1.3766	1.01063	-4.59413		TCGA.02.0033	-0.2945	0.0486	-0.737313	-1.9568
TCGA.19.1786	0.62325	1.0198	0.991125	-2.065		TCGA.02.0060	-0.212125	0.1002	-0.70925	-2.12053
TCGA.19.2620	1.23875	0.9134	0.990938	-1.24267		TCGA.02.0330	0.396	-0.2008	-0.694625	-1.6538
TCGA.19.2621	1.27363	0.8356	0.982375	-2.20127		TCGA.02.0258	0.332	0.355	-0.688937	-3.144
TCGA.19.1788	1.102	1.1438	0.976938	-4.29633		TCGA.02.0025	-0.582375	-0.0456	-0.652937	-2.0738
TCGA.02.2483	0.993125	1.0434	0.969875	-3.3554		TCGA.02.0034	0.014125	0.207	-0.644188	-1.81073
TCGA.12.1600	0.587125	0.9382	0.969	-2.1712		TCGA.06.0137	-1.06862	0.0024	-0.635062	-1.46167
TCGA.14.1454	0.723375	0.8734	0.95125	-2.90247		TCGA.06.0130	0.405375	-0.0254	-0.596	-2.6314
TCGA.28.1757	0.770375	0.8182	0.949063	-1.34573		TCGA.06.0140	0.075	0.3122	-0.530563	-2.56827
TCGA.14.1795	0.55725	0.7542	0.946187	-3.2914		TCGA.14.0813	0.120875	-0.315	-0.508813	-1.88113
TCGA.32.1973	1.21325	0.7526	0.922063	-4.58467		TCGA.06.0126	-0.295875	0.255	-0.471	-1.67707
TCGA.12.3650	0.89475	1.0352	0.913813	-1.8426		TCGA.02.0089	-0.093125	0.3612	-0.465813	-2.0684
TCGA.14.1034	0.5155	1.6488	0.913125	-1.73833		TCGA.06.0213	-0.398	0.377	-0.446625	-1.8488
TCGA.19.0964	0.87875	1.2052	0.909625	-1.9602		TCGA.06.0124	0.12625	0.2568	-0.425812	-2.75047
TCGA.06.0237	0.865625	1.0568	0.908	-2.33887		TCGA.06.0646	0.17375	0.1744	-0.416063	-2.2258
TCGA.08.0344	0.45575	0.7064	0.894437	-2.668		TCGA.12.0692	0.12475	0.2666	-0.412687	-2.7166
TCGA.14.1827	1.16512	1.0142	0.868437	-3.5456		TCGA.16.0848	-1.27	0.1524	-0.404625	-1.44467
TCGA.32.2634	1.9645	0.9	0.864625	-1.13727		TCGA.02.0064	-0.7865	0.108	-0.401125	-2.81267
TCGA.28.5208	0.6155	0.9632	0.861812	-2.14047		TCGA.27.1831	-0.3985	0.2908	-0.400875	-1.09153
TCGA.06.0216	0.69725	0.8474	0.859375	-3.0022		TCGA.27.2524	-1.15088	-0.0758	-0.372375	-0.00713333
TCGA.32.1986	0.686125	0.7066	0.848375	-3.98647		TCGA.32.1976	-1.15088	-0.0758	-0.372375	-0.00713333
TCGA.12.1097	1.56475	0.7568	0.841812	-1.96247		TCGA.06.0878	0.322	-0.2312	-0.338625	-2.03133
TCGA.06.1801	1.03137	0.8684	0.83875	-2.41987		TCGA.06.0169	-1.50638	-0.5132	-0.328375	-1.3064
TCGA.06.2569	0.839375	0.7564	0.816625	-1.66993		TCGA.02.0054	0.002625	0.152	-0.294625	-1.98673
TCGA.12.1095	0.548625	1.0436	0.802875	-3.2664		TCGA.06.0122	-0.18575	0.2988	-0.286187	-1.27627
TCGA.41.2575	5.56813	1.3686	0.78925	-3.66853		TCGA.02.0116	-0.491	0.0488	-0.285313	-2.14633
TCGA.14.1825	1.3905	1.7192	0.758375	-3.33993		TCGA.02.0337	-0.60575	0.2544	-0.275438	-2.14113
TCGA.76.4926	1.08062	0.837	0.753267	-3.4084		TCGA.06.0168	-0.254125	0.3644	-0.232813	-2.31273
TCGA.12.3649	0.988625	1.251	0.744938	-2.31053		TCGA.26.1440	0.331375	0.0036	-0.231437	-2.72693
TCGA.19.1392	0.546625	1.1146	0.72375	-2.83893		TCGA.32.1982	-0.6465	0.0306	-0.217875	-0.2382
TCGA.76.4927	0.486125	0.799	0.722562	-2.13547		TCGA.28.1745	-0.856625	-0.5436	-0.21125	-2.34007
TCGA.27.1830	1.47775	0.8798	0.690312	-3.8974		TCGA.06.0206	-0.398875	0.2326	-0.18875	-2.3136
TCGA.14.1402	0.581	0.9364	0.668312	-2.54553		TCGA.02.0057	0.05825	0.2494	-0.177187	-1.48093
TCGA.14.1451	0.566125	1.2874	0.658125	-2.5826		TCGA.28.5213	0.263875	0.3698	-0.158312	-2.93733
TCGA.14.0812	1.99012	1.255	0.657438	-1.34853		TCGA.02.0266	-1.093	-0.0514	-0.14525	-2.22013
TCGA.28.5219	1.06838	0.8162	0.65	-2.6714		TCGA.02.0083	0.121375	-0.349	-0.138687	-1.71947
TCGA.16.1056	0.833875	1.0096	0.628313	-2.14473		TCGA.08.0390	-0.1125	-0.2008	-0.131875	-2.08313
TCGA.06.0678	1.26362	1.0402	0.6225	-3.07793		TCGA.02.0432	0.3645	0.3142	-0.124938	-3.2842
TCGA.26.5133	0.50525	1.7784	0.591625	-2.5848		TCGA.19.1389	0.319125	0.1464	-0.124438	-2.62407
TCGA.06.0174	1.38925	0.7884	0.584937	-1.70273		TCGA.02.0023	-0.21875	0.1626	-0.1235	-0.484333
TCGA.19.0955	0.874625	0.9266	0.577688	-3.16873		TCGA.08.0355	-0.196	0.154	-0.102875	-2.09447
TCGA.27.2521	0.866625	1.2716	0.56825	-1.75413		TCGA.06.0176	-0.25675	-0.2362	-0.0611875	-1.66813
TCGA.76.4935	0.636	0.8072	0.548	-1.7968		TCGA.02.0021	0.085125	0.2404	-0.0575625	-1.31753
TCGA.08.0627	2.12637	0.9368	0.5425	-2.63833		TCGA.06.0154	0.106625	0.4202	-0.0570625	-3.23627
TCGA.08.0623	1.22913	0.9212	0.53925	-2.83773		TCGA.06.0881	-0.369	0.134	-0.056875	-1.85353
TCGA.14.3476	1.33375	1.444	0.523125	-2.66307		TCGA.06.0879	-0.176	-0.023	-0.0523125	-1.78307
TCGA.06.5417	1.51737	1.2142	0.51325	-4.4568		TCGA.06.0127	-0.03975	0.1788	-0.047125	-1.8132
TCGA.32.1970	0.8485	0.8716	0.512875	-1.58		TCGA.02.0289	-0.1665	0.1994	-0.0405	-1.183
TCGA.06.2566	0.61975	0.9938	0.4915	-0.166		TCGA.06.0876	-0.04975	0.2738	-0.0225	-1.4154
TCGA.06.0676	1.91938	1.1172	0.488938	-2.66207		TCGA.08.0358	-0.700875	0.0538	-0.018375	-0.224
TCGA.12.1091	0.78475	1.2716	0.488625	-3.88		TCGA.02.0271	0.395125	-0.0066	-0.0028125	-2.93547
TCGA.06.1802	1.67725	0.849	0.484812	-1.74607		TCGA.02.0102	-0.440625	0.0024	0.0029375	-3.01867
TCGA.12.1099	0.69175	1.0262	0.442312	-2.9882		TCGA.06.0152	-1.24113	-0.4806	0.02075	-3.0684
TCGA.28.1756	1.33325	1.2692	0.440188	-3.07493		TCGA.06.0877	-0.46575	-0.0056	0.027375	-1.1164
TCGA.06.0686	1.11587	0.9556	0.429563	-2.64767		TCGA.32.4719	0.311625	-0.4272	0.0335625	-2.2676
TCGA.26.5135	3.85925	0.7762	0.415938	-2.5086		TCGA.12.0773	-0.13975	0.1544	0.0436875	-3.67547
TCGA.08.0626	1.75838	0.9592	0.412875	-2.61407		TCGA.08.0357	0.21475	0.427	0.0503125	-1.1134
TCGA.28.2514	0.578875	1.2408	0.410938	-2.37407		TCGA.12.0772	-0.28725	0.297	0.054625	-2.5816
TCGA.16.1460	0.7295	1.0864	0.407062	-4.46407		TCGA.06.0201	-0.108125	-0.1238	0.0548125	-0.432267
			Average	-2.6643					Average	-1.96191

## Sheet: SP5
Sample	UPS46	WDR48	WDR20	SP5
TCGA.02.0001	0.376375	0.697	0.017625	-0.6124
TCGA.02.0003	0.5875	0.423	-0.0085	-0.861
TCGA.02.0004	0.775625	0.3756	0.134313	-2.53987
TCGA.02.0007	0.156625	0.4658	-1.02156	-1.2518
TCGA.02.0009	0.04275	0.3928	0.20025	-1.50207
TCGA.02.0010	0.65125	0.8398	-0.415375	-2.49767
TCGA.02.0011	0.077875	0.7654	-0.667312	-2.51353
TCGA.02.0014	3.25963	0.0252	0.323062	-2.77247
TCGA.02.0015	0.255	-0.2298	0.424938	-1.83367
TCGA.02.0016	0.5065	0.301	0.383313	-1.7474
TCGA.02.0021	0.085125	0.2404	-0.0575625	-1.31753
TCGA.02.0023	-0.21875	0.1626	-0.1235	-0.484333
TCGA.02.0024	0.5	0.3526	-0.649125	-1.836
TCGA.02.0025	-0.582375	-0.0456	-0.652937	-2.0738
TCGA.02.0026	0.165125	0.5984	0.276062	-2.41647
TCGA.02.0027	0.696875	0.3758	0.123125	-2.0206
TCGA.02.0028	0.99	0.605	0.4125	-4.18
TCGA.02.0033	-0.2945	0.0486	-0.737313	-1.9568
TCGA.02.0034	0.014125	0.207	-0.644188	-1.81073
TCGA.02.0038	-0.0405	0.4772	-0.405125	-0.9704
TCGA.02.0039	0.409625	0.6262	-0.429812	-1.53507
TCGA.02.0043	0.08125	0.4328	0.074	-2.2032
TCGA.02.0046	0.417625	0.3256	0.056	-1.39173
TCGA.02.0047	0.660625	0.8436	-0.178437	-2.16873
TCGA.02.0048	1.18225	0.8398	-0.2585	-2.484
TCGA.02.0051	0.254625	-0.0856	0.369437	-3.15913
TCGA.02.0052	0.18075	0.4754	-0.127562	-0.9256
TCGA.02.0054	0.002625	0.152	-0.294625	-1.98673
TCGA.02.0057	0.05825	0.2494	-0.177187	-1.48093
TCGA.02.0058	1.30462	0.4308	-0.1745	-2.7126
TCGA.02.0059	0.114375	0.083	0.152625	-2.47107
TCGA.02.0060	-0.212125	0.1002	-0.70925	-2.12053
TCGA.02.0064	-0.7865	0.108	-0.401125	-2.81267
TCGA.02.0068	-0.232875	0.7966	0.0478125	-1.57293
TCGA.02.0069	2.007	1.5288	-0.269562	-3.55007
TCGA.02.0070	-0.192625	0.1318	0.166	-2.0442
TCGA.02.0071	0.008	0.6096	0.11075	-2.40153
TCGA.02.0074	4.04887	0.606	-0.319125	-3.02253
TCGA.02.0075	0.727625	-0.0534	0.11125	-3.79073
TCGA.02.0079	-1.27963	0.6642	-0.287062	-2.39593
TCGA.02.0080	0.5075	0.0606	-0.203813	-3.9504
TCGA.02.0083	0.121375	-0.349	-0.138687	-1.71947
TCGA.02.0084	-0.567375	0.6468	-0.466125	-3.47727
TCGA.02.0085	0.281875	0.5866	-0.306563	-2.0252
TCGA.02.0086	-0.6715	-0.0954	-0.766125	-3.30047
TCGA.02.0087	-0.36525	0.4356	-0.185688	-2.663
TCGA.02.0089	-0.093125	0.3612	-0.465813	-2.0684
TCGA.02.0099	0.59675	0.9366	-0.708313	-0.698733
TCGA.02.0102	-0.440625	0.0024	0.0029375	-3.01867
TCGA.02.0104	0.548625	1.3632	-0.0775625	-2.9386
TCGA.02.0106	-0.226125	-0.0434	0.52375	-1.27753
TCGA.02.0107	0.55075	0.5834	-0.677438	-2.71193
TCGA.02.0111	0.396625	0.6392	0.0118125	-2.79133
TCGA.02.0113	0.462625	-0.0424	-0.685937	-2.4758
TCGA.02.0114	0.103125	0.4342	0.162812	-4.12927
TCGA.02.0115	0.074375	1.1916	-0.271937	-1.14647
TCGA.02.0116	-0.491	0.0488	-0.285313	-2.14633
TCGA.02.0258	0.332	0.355	-0.688937	-3.144
TCGA.02.0260	-0.648	0.0114	0.124313	-2.69067
TCGA.02.0266	-1.093	-0.0514	-0.14525	-2.22013
TCGA.02.0269	-0.698	-0.1018	0.156062	-1.71273
TCGA.02.0271	0.395125	-0.0066	-0.0028125	-2.93547
TCGA.02.0281	0.898	0.5334	0.62075	-2.51227
TCGA.02.0285	-0.546625	0.0698	0.10425	-1.82913
TCGA.02.0289	-0.1665	0.1994	-0.0405	-1.183
TCGA.02.0290	-1.51575	0.5958	-0.231313	-1.8072
TCGA.02.0317	-0.707875	-0.0016	0.341	-1.2372
TCGA.02.0321	0.063875	0.3342	0.120625	-1.34333
TCGA.02.0324	-1.13013	1.2122	-0.908125	-0.7122
TCGA.02.0325	0.165125	0.4412	-0.6015	-2.7958
TCGA.02.0326	-1.19125	-0.0876	-0.84675	-2.1704
TCGA.02.0330	0.396	-0.2008	-0.694625	-1.6538
TCGA.02.0332	-0.44975	0.4762	-0.618062	-1.9978
TCGA.02.0333	0.049625	0.2034	0.109687	-0.298867
TCGA.02.0337	-0.60575	0.2544	-0.275438	-2.14113
TCGA.02.0338	0.877125	0.427	0.2685	-1.05353
TCGA.02.0339	0.32	0.5682	0.392125	-2.1004
TCGA.02.0422	0.248875	0.0264	0.289438	-1.4926
TCGA.02.0430	-0.067125	0.2328	0.260688	-1.54707
TCGA.02.0432	0.3645	0.3142	-0.124938	-3.2842
TCGA.02.0439	0.80025	0.324	0.506938	-2.51367
TCGA.02.0440	0.71975	0.5366	0.6575	-2.1536
TCGA.02.0446	0.746375	0.47	-0.138937	-2.45387
TCGA.02.0451	0.74325	0.385	0.308937	-2.20353
TCGA.02.0456	1.31275	-0.339	-0.331313	-2.0784
TCGA.02.2466	1.15825	1.085	-0.172313	-2.83393
TCGA.02.2470	0.42275	0.5304	-0.0029375	-1.6824
TCGA.02.2483	0.993125	1.0434	0.969875	-3.3554
TCGA.02.2485	0.869625	0.5112	0.766125	-1.15313
TCGA.02.2486	0.485375	0.2478	-0.0383125	-1.8588
TCGA.06.0122	-0.18575	0.2988	-0.286187	-1.27627
TCGA.06.0124	0.12625	0.2568	-0.425812	-2.75047
TCGA.06.0125	-0.309875	0.496	-0.272875	-2.6296
TCGA.06.0126	-0.295875	0.255	-0.471	-1.67707
TCGA.06.0127	-0.03975	0.1788	-0.047125	-1.8132
TCGA.06.0128	-0.038875	0.5052	-1.0005	-1.9394
TCGA.06.0129	0.463625	0.8698	-0.3535	-3.81533
TCGA.06.0130	0.405375	-0.0254	-0.596	-2.6314
TCGA.06.0132	0.6455	0.516	-0.099875	-2.51627
TCGA.06.0133	0.82975	0.639	-0.824812	-1.21653
TCGA.06.0137	-1.06862	0.0024	-0.635062	-1.46167
TCGA.06.0138	-0.015375	0.5186	-0.47025	-2.7954
TCGA.06.0139	-0.205625	0.4356	-0.401938	-2.88427
TCGA.06.0140	0.075	0.3122	-0.530563	-2.56827
TCGA.06.0141	0.636875	0.3574	-0.814562	-2.714
TCGA.06.0142	0.63075	0.5778	0.3865	-2.1824
TCGA.06.0143	-0.246875	0.1146	-1.12738	-2.18947
TCGA.06.0145	-0.33275	0.7118	-0.108188	0.632533
TCGA.06.0146	0.3825	0.7328	0.0103125	-2.29907
TCGA.06.0147	-0.6475	0.804	-0.223438	-2.08927
TCGA.06.0148	-0.234625	0.603	0.108625	-1.33907
TCGA.06.0149	-0.307125	0.5264	-0.207313	-1.5014
TCGA.06.0152	-1.24113	-0.4806	0.02075	-3.0684
TCGA.06.0154	0.106625	0.4202	-0.0570625	-3.23627
TCGA.06.0155	1.84625	0.5424	0.437625	-2.6108
TCGA.06.0156	0.864	0.3428	-0.42425	-2.35847
TCGA.06.0157	1.05	0.8754	0.363312	-1.48773
TCGA.06.0158	0.423	1.0392	0.494063	-2.05367
TCGA.06.0160	1.48	0.9824	0.335688	-2.91353
TCGA.06.0162	-0.030875	0.7258	-0.783125	-1.61627
TCGA.06.0164	0.852625	0.5334	0.44175	-2.8576
TCGA.06.0166	1.83875	1.2808	-0.025375	-2.2794
TCGA.06.0167	1.6735	1.183	0.0506875	-2.8402
TCGA.06.0168	-0.254125	0.3644	-0.232813	-2.31273
TCGA.06.0169	-1.50638	-0.5132	-0.328375	-1.3064
TCGA.06.0171	0.173125	0.6606	-0.230125	-1.79067
TCGA.06.0173	0.769	0.3562	0.475562	-1.73787
TCGA.06.0174	1.38925	0.7884	0.584937	-1.70273
TCGA.06.0175	0.47425	0.6872	0.563125	-1.7568
TCGA.06.0176	-0.25675	-0.2362	-0.0611875	-1.66813
TCGA.06.0177	3.71712	0.1914	0.22725	-2.9816
TCGA.06.0178	-0.381	0.495	-0.65925	-2.63507
TCGA.06.0179	0.471875	1.0116	0.233125	-2.94513
TCGA.06.0182	-0.7115	0.5262	0.1705	-1.06713
TCGA.06.0184	0.131	0.6908	0.598313	-3.10313
TCGA.06.0185	-0.3355	0.7298	0.0265	-1.45133
TCGA.06.0187	0.2415	0.2894	0.50125	-1.9814
TCGA.06.0188	1.194	1.0864	-0.17525	-2.50927
TCGA.06.0189	0.425125	0.642	0.0083125	-2.58273
TCGA.06.0190	0.470625	0.46	0.191938	-2.29107
TCGA.06.0192	1.44912	0.5946	-0.1295	-3.39867
TCGA.06.0194	0.574875	0.3514	-0.329062	-2.57073
TCGA.06.0195	0.81675	0.2664	-0.0238125	-1.74427
TCGA.06.0197	0.068625	0.6056	0.206687	-2.80207
TCGA.06.0201	-0.108125	-0.1238	0.0548125	-0.432267
TCGA.06.0206	-0.398875	0.2326	-0.18875	-2.3136
TCGA.06.0208	0.850625	0.6412	0.257188	-2.7248
TCGA.06.0210	0.320125	1.1046	-0.448313	-3.09453
TCGA.06.0211	0.36525	0.5868	0.259813	-2.00993
TCGA.06.0213	-0.398	0.377	-0.446625	-1.8488
TCGA.06.0214	0.2615	0.6796	0.103313	-2.09553
TCGA.06.0216	0.69725	0.8474	0.859375	-3.0022
TCGA.06.0219	0.307625	0.5774	-0.401813	-1.62153
TCGA.06.0221	1.35462	0.2772	-0.350375	-2.80313
TCGA.06.0237	0.865625	1.0568	0.908	-2.33887
TCGA.06.0238	-0.112375	0.462	-0.275625	-1.5618
TCGA.06.0240	1.05175	1.2352	0.300812	-2.098
TCGA.06.0241	1.10337	0.7556	0.000125	-3.54113
TCGA.06.0394	0.4565	0.2318	0.320188	-2.73527
TCGA.06.0397	0.374125	0.3898	0.937375	-3.17467
TCGA.06.0402	0.589125	0.3962	0.24125	-1.01587
TCGA.06.0409	0.474	0.205	-0.278375	-2.7738
TCGA.06.0410	4.02562	0.5988	-0.085625	-2.4862
TCGA.06.0412	1.0175	0.5874	-0.28575	-2.11733
TCGA.06.0413	1.25713	0.9048	0.333937	-2.83747
TCGA.06.0414	0.6165	0.7528	0.322625	-2.3914
TCGA.06.0644	0.494375	0.2946	-0.270937	-2.45033
TCGA.06.0645	-0.287875	0.2936	0.168563	-2.6432
TCGA.06.0646	0.17375	0.1744	-0.416063	-2.2258
TCGA.06.0648	0.391	0.9466	0.409562	-1.70247
TCGA.06.0649	1.48487	1.0068	-0.427	-1.95807
TCGA.06.0673	1.97162	1.2074	0.222	-2.56253
TCGA.06.0675	1.5745	0.8368	0.256937	-2.3878
TCGA.06.0676	1.91938	1.1172	0.488938	-2.66207
TCGA.06.0678	1.26362	1.0402	0.6225	-3.07793
TCGA.06.0680	1.5245	1.0564	0.285375	-2.3422
TCGA.06.0681	1.45788	0.6856	0.384688	-2.68653
TCGA.06.0686	1.11587	0.9556	0.429563	-2.64767
TCGA.06.0743	0.082625	0.5672	0.179563	-2.52087
TCGA.06.0744	0.1335	0.2238	0.220062	-1.80107
TCGA.06.0745	0.660375	0.7548	-0.214125	-2.444
TCGA.06.0747	0.400125	0.41	0.87125	-2.66493
TCGA.06.0749	0.137875	0.8196	0.0951875	-2.6186
TCGA.06.0750	0.454125	0.6016	-0.303187	-1.97227
TCGA.06.0875	0.8405	0.9036	0.0383125	-1.91533
TCGA.06.0876	-0.04975	0.2738	-0.0225	-1.4154
TCGA.06.0877	-0.46575	-0.0056	0.027375	-1.1164
TCGA.06.0878	0.322	-0.2312	-0.338625	-2.03133
TCGA.06.0879	-0.176	-0.023	-0.0523125	-1.78307
TCGA.06.0881	-0.369	0.134	-0.056875	-1.85353
TCGA.06.0882	0.4275	0.7452	0.240125	-2.54973
TCGA.06.0939	0.607125	0.921	-0.472187	-2.51493
TCGA.06.1084	0.501375	0.238	-0.553813	-2.6952
TCGA.06.1086	0.128125	0.689	0.696187	0.106933
TCGA.06.1087	0.922875	0.1208	0.703625	-1.86753
TCGA.06.1800	0.574875	0.595	0.760375	-2.5314
TCGA.06.1801	1.03137	0.8684	0.83875	-2.41987
TCGA.06.1802	1.67725	0.849	0.484812	-1.74607
TCGA.06.1805	0.372875	1.092	0.347375	-2.3416
TCGA.06.2557	0.871	0.6194	0.228375	-2.9896
TCGA.06.2558	0.886	0.7372	0.069875	-2.07747
TCGA.06.2559	1.3915	0.4144	0.397188	-1.2818
TCGA.06.2561	0.2825	0.6662	-0.230563	-3.5112
TCGA.06.2562	1.13475	0.565	0.374063	-2.42487
TCGA.06.2563	0.615125	0.2886	0.791937	-0.6742
TCGA.06.2564	0.197375	0.611	0.567125	-2.00073
TCGA.06.2565	0.188625	0.531	0.3885	-2.1792
TCGA.06.2566	0.61975	0.9938	0.4915	-0.166
TCGA.06.2567	0.822375	0.628	0.53025	-1.90387
TCGA.06.2569	0.839375	0.7564	0.816625	-1.66993
TCGA.06.2570	0.242375	1.1788	0.367437	-2.4084
TCGA.06.5414	0.120375	0.4646	0.776312	-1.3206
TCGA.06.5415	0.54025	0.5512	0.737938	-1.08647
TCGA.06.5416	0.708125	0.4648	0.053875	-2.51927
TCGA.06.5417	1.51737	1.2142	0.51325	-4.4568
TCGA.06.5418	0.200375	0.314	0.598938	-4.10167
TCGA.08.0244	-0.101625	0.5038	0.680125	-1.39587
TCGA.08.0245	1.83288	0.3572	0.122063	-1.78447
TCGA.08.0246	0.671875	-0.2098	0.292187	-2.14193
TCGA.08.0344	0.45575	0.7064	0.894437	-2.668
TCGA.08.0345	0.53475	0.932	0.275	-2.27273
TCGA.08.0346	0.38475	0.8222	0.160312	-1.7272
TCGA.08.0347	2.96925	0.5622	0.091875	-1.2608
TCGA.08.0348	0.66025	0.2572	0.16125	-2.41513
TCGA.08.0349	0.35225	0.7096	0.152125	-1.19313
TCGA.08.0350	-0.186	0.4494	-0.128438	-2.59827
TCGA.08.0351	0.648125	0.7832	0.12725	-2.82207
TCGA.08.0352	-0.112	0.067	0.293687	-2.2674
TCGA.08.0353	0.781	0.2278	0.379	-1.62747
TCGA.08.0354	-0.161	0.3026	0.229187	-1.5994
TCGA.08.0355	-0.196	0.154	-0.102875	-2.09447
TCGA.08.0356	-0.037125	0.2278	0.216875	-1.88713
TCGA.08.0357	0.21475	0.427	0.0503125	-1.1134
TCGA.08.0358	-0.700875	0.0538	-0.018375	-0.224
TCGA.08.0359	0.581125	0.5808	0.25625	-1.926
TCGA.08.0360	0.03225	0.4632	-0.245938	-2.1602
TCGA.08.0373	0.214375	0.4404	0.26925	-2.2678
TCGA.08.0375	0.179	0.3462	0.0660625	-1.55147
TCGA.08.0380	0.81525	1.0178	-0.276813	-2.71687
TCGA.08.0385	0.481875	0.2574	0.365375	-1.492
TCGA.08.0386	0.598375	0.3488	0.636	-1.06247
TCGA.08.0389	0.311125	0.6124	-0.0834375	-1.32067
TCGA.08.0390	-0.1125	-0.2008	-0.131875	-2.08313
TCGA.08.0392	0.78125	0.355	-0.456937	-2.96443
TCGA.08.0509	0.547625	0.3506	0.106	-1.8854
TCGA.08.0510	0.690875	0.38	0.61225	-3.9268
TCGA.08.0511	0.33475	-0.287	0.649438	-1.71587
TCGA.08.0512	0.704125	0.3734	-0.566312	-2.06547
TCGA.08.0514	-0.0865	0.7012	0.492875	-2.5736
TCGA.08.0516	0.668375	0.4786	0.81125	-4.72193
TCGA.08.0517	0.829125	-0.2776	-0.384437	-3.03147
TCGA.08.0518	0.26425	0.2786	0.546063	-3.53907
TCGA.08.0520	0.702625	0.7532	-0.680063	-1.98243
TCGA.08.0521	0.614	0.596	0.374937	-2.35987
TCGA.08.0522	0.29475	0.19	0.46075	-2.92067
TCGA.08.0524	1.34	0.9362	0.288687	-0.919533
TCGA.08.0525	-0.1805	0.6428	0.53425	-1.24947
TCGA.08.0529	0.34025	0.3068	0.356375	-2.31073
TCGA.08.0531	-0.19275	0.3904	0.224	-1.675
TCGA.08.0623	1.22913	0.9212	0.53925	-2.83773
TCGA.08.0625	0.9245	0.872	0.128125	-2.37433
TCGA.08.0626	1.75838	0.9592	0.412875	-2.61407
TCGA.08.0627	2.12637	0.9368	0.5425	-2.63833
TCGA.12.0616	0.51725	0.2836	-0.409438	-1.74887
TCGA.12.0618	0.379875	0.6088	0.200187	-1.48273
TCGA.12.0619	0.012875	0.1046	0.336125	-1.32833
TCGA.12.0620	-0.12275	0.4496	0.258188	-2.16547
TCGA.12.0654	0.364125	0.6714	-0.405	-2.7308
TCGA.12.0656	0.1945	0.5484	0.404687	-0.4
TCGA.12.0657	0.17	0.689	0.438812	-0.570867
TCGA.12.0670	-0.378625	0.5686	0.2895	0.460067
TCGA.12.0688	0.357	0.4028	0.3275	-2.33787
TCGA.12.0692	0.12475	0.2666	-0.412687	-2.7166
TCGA.12.0703	0.269375	0.783	0.150688	-3.03653
TCGA.12.0707	-0.419125	0.7292	-0.20175	-1.7652
TCGA.12.0772	-0.28725	0.297	0.054625	-2.5816
TCGA.12.0773	-0.13975	0.1544	0.0436875	-3.67547
TCGA.12.0775	0.078	0.4296	0.197437	-2.27473
TCGA.12.0776	0.0965	0.5244	0.0254375	-1.266
TCGA.12.0778	-0.425125	0.3716	0.258125	-0.988467
TCGA.12.0780	-0.26775	0.6452	0.467062	-2.0204
TCGA.12.0818	0.023125	0.3122	0.429125	-3.20567
TCGA.12.0819	-0.067	0.3578	0.290187	-1.34633
TCGA.12.0820	0.456125	0.4618	0.606812	-1.586
TCGA.12.0821	0.657625	0.5528	-0.250125	-1.842
TCGA.12.0822	-0.379625	0.6242	-0.49325	-1.506
TCGA.12.0826	0.362	0.1646	0.220188	-1.94807
TCGA.12.0827	-0.888125	0.4318	-0.221375	-2.2596
TCGA.12.0828	-0.27225	0.4234	0.084375	-1.63187
TCGA.12.0829	-0.19175	0.7376	-0.0016875	-2.30167
TCGA.12.1088	0.509125	1.7498	-0.37	-3.208
TCGA.12.1089	1.17425	0.8882	-0.236687	-2.45407
TCGA.12.1090	0.636875	-0.262	0.344	-1.10253
TCGA.12.1091	0.78475	1.2716	0.488625	-3.88
TCGA.12.1092	0.5605	1.001	0.02625	-1.98273
TCGA.12.1093	0.3985	0.526	0.2305	-3.12847
TCGA.12.1094	0.0695	1.0406	0.666625	-1.67773
TCGA.12.1095	0.548625	1.0436	0.802875	-3.2664
TCGA.12.1096	0.237	0.7234	-0.0725625	-3.41033
TCGA.12.1097	1.56475	0.7568	0.841812	-1.96247
TCGA.12.1098	-0.490125	1.1496	1.14406	-3.07053
TCGA.12.1099	0.69175	1.0262	0.442312	-2.9882
TCGA.12.1597	2.67175	-0.0758	1.06944	-1.442
TCGA.12.1598	1.17863	1.0366	0.29675	-2.29113
TCGA.12.1599	0.434	0.981	0.771625	-2.1242
TCGA.12.1600	0.587125	0.9382	0.969	-2.1712
TCGA.12.1602	0.238875	1.0838	0.039875	-1.1338
TCGA.12.3644	-0.94075	0.5034	-0.0714	-2.17707
TCGA.12.3646	0.110625	0.9898	0.175687	-2.46527
TCGA.12.3648	-0.279875	0.632	0.553937	-1.76987
TCGA.12.3649	0.988625	1.251	0.744938	-2.31053
TCGA.12.3650	0.89475	1.0352	0.913813	-1.8426
TCGA.12.3651	1.42263	1.3916	0.343875	-2.98887
TCGA.12.3652	0.701625	0.3986	0.325813	-1.88607
TCGA.12.3653	0.145625	0.5484	0.839063	-2.7968
TCGA.12.5295	0.5925	0.4534	-0.036125	-2.19487
TCGA.12.5299	-0.339375	0.4562	0.774813	-1.7892
TCGA.12.5301	0.0125	0.762	0.641687	-2.54133
TCGA.14.0736	0.48325	1.0024	-0.114312	-1.94167
TCGA.14.0783	-0.288375	0.6108	0.261688	-2.8338
TCGA.14.0786	0.69275	0.742	1.11925	-2.98593
TCGA.14.0787	0.419875	0.807	0.07975	-1.93473
TCGA.14.0789	-0.31	0.135	0.309063	-2.46353
TCGA.14.0790	0.43875	0.7162	0.467938	-0.258467
TCGA.14.0812	1.99012	1.255	0.657438	-1.34853
TCGA.14.0813	0.120875	-0.315	-0.508813	-1.88113
TCGA.14.0817	1.02725	0.2326	-0.165563	-1.05827
TCGA.14.0865	2.3005	0.9616	1.06606	-1.89773
TCGA.14.0866	0.17525	0.705	0.113	-2.12487
TCGA.14.0867	-0.34375	0.3052	0.376937	-1.80953
TCGA.14.0871	2.26825	0.3136	-0.0768125	-0.802533
TCGA.14.1034	0.5155	1.6488	0.913125	-1.73833
TCGA.14.1037	0.275	0.5178	0.564562	-1.79127
TCGA.14.1396	0.540875	0.2556	-0.0446875	-3.13113
TCGA.14.1401	0.7555	0.5976	0.721125	-2.8252
TCGA.14.1402	0.581	0.9364	0.668312	-2.54553
TCGA.14.1451	0.566125	1.2874	0.658125	-2.5826
TCGA.14.1452	-0.27675	1.0482	0.756188	-2.88167
TCGA.14.1453	-0.272125	0.9802	0.19675	-0.910933
TCGA.14.1454	0.723375	0.8734	0.95125	-2.90247
TCGA.14.1455	1.07375	0.5974	0.129125	-2.67547
TCGA.14.1456	0.591375	1.2796	0.297375	-3.31867
TCGA.14.1458	1.2545	0.5988	0.703562	-3.08073
TCGA.14.1459	0.7505	0.8208	0.378812	-2.78513
TCGA.14.1794	-0.083375	0.2222	0.111562	-2.0614
TCGA.14.1795	0.55725	0.7542	0.946187	-3.2914
TCGA.14.1821	1.08563	1.5634	1.57769	-4.59173
TCGA.14.1823	0.259	0.3168	0.152188	-2.5118
TCGA.14.1825	1.3905	1.7192	0.758375	-3.33993
TCGA.14.1827	1.16512	1.0142	0.868437	-3.5456
TCGA.14.1829	-0.09975	0.9704	0.026	-2.1414
TCGA.14.2554	0.355375	0.061	0.232375	-1.00033
TCGA.14.2555	-1.37888	0.9784	0.235375	-1.88287
TCGA.14.3476	1.33375	1.444	0.523125	-2.66307
TCGA.14.3477	4.93938	0.4178	0.02175	-0.6744
TCGA.14.4157	1.14912	0.9098	0.09475	-2.56313
TCGA.15.0742	1.25713	0.5108	0.571875	-2.39427
TCGA.15.1446	0.234125	1.0066	0.113187	-2.2788
TCGA.15.1447	0.833375	0.2478	0.863062	-3.45147
TCGA.15.1449	0.883125	0.3032	0.788125	-3.66313
TCGA.16.0846	-0.096125	0.6918	0.1765	-2.34813
TCGA.16.0848	-1.27	0.1524	-0.404625	-1.44467
TCGA.16.0849	0.30675	0.0858	0.306688	-2.97693
TCGA.16.0850	0.077625	1.0554	0.207187	-1.99353
TCGA.16.0861	-1.09987	-0.0396	-0.976063	-1.53667
TCGA.16.1045	0.784	0.7062	-0.01525	-2.32387
TCGA.16.1047	0.467	1.038	-0.010625	-2.55287
TCGA.16.1048	0.54025	0.6348	0.448	-2.478
TCGA.16.1055	0.5445	0.52	0.482625	-3.0104
TCGA.16.1056	0.833875	1.0096	0.628313	-2.14473
TCGA.16.1060	0.348125	0.3014	0.655687	-1.40633
TCGA.16.1062	0.12425	0.5836	0.991875	-2.83613
TCGA.16.1063	0.531125	0.2762	0.692562	-2.15113
TCGA.16.1460	0.7295	1.0864	0.407062	-4.46407
TCGA.19.0955	0.874625	0.9266	0.577688	-3.16873
TCGA.19.0957	0.24625	0.9128	0.756875	-2.38807
TCGA.19.0960	1.01687	1.3766	1.01063	-4.59413
TCGA.19.0962	1.11013	0.1268	0.853563	-1.76567
TCGA.19.0963	1.06662	0.3886	0.733437	-2.92987
TCGA.19.0964	0.87875	1.2052	0.909625	-1.9602
TCGA.19.1385	0.630125	0.4374	0.527188	-3.3012
TCGA.19.1386	0.15575	0.7176	0.884813	0.571
TCGA.19.1387	0.5715	0.4842	0.766875	-3.70547
TCGA.19.1388	-0.19475	0.4864	0.820063	-4.97467
TCGA.19.1389	0.319125	0.1464	-0.124438	-2.62407
TCGA.19.1390	3.39337	0.7364	0.348125	-4.28267
TCGA.19.1392	0.546625	1.1146	0.72375	-2.83893
TCGA.19.1786	0.62325	1.0198	0.991125	-2.065
TCGA.19.1787	1.31125	0.6818	0.237937	-1.93687
TCGA.19.1788	1.102	1.1438	0.976938	-4.29633
TCGA.19.1789	0.044	0.2354	0.58525	-1.82707
TCGA.19.1790	0.388625	-0.0296	0.451062	-2.9972
TCGA.19.1791	0.9845	0.6018	-0.417812	-4.55427
TCGA.19.2619	0.868875	0.7918	1.05094	-2.36793
TCGA.19.2620	1.23875	0.9134	0.990938	-1.24267
TCGA.19.2621	1.27363	0.8356	0.982375	-2.20127
TCGA.19.2623	0.492	0.8964	0.09675	-2.59627
TCGA.19.2624	0.33425	0.2966	0.90375	-1.50427
TCGA.19.2625	0.440875	-0.684	0.305937	-1.93533
TCGA.19.2629	0.98	1.4074	0.327437	-4.80473
TCGA.19.2631	0.49	0.0096	0.477687	-1.93153
TCGA.19.4068	0.1755	0.5764	0.589688	-1.1504
TCGA.26.1438	0.77175	0.8502	0.222688	-2.79267
TCGA.26.1439	0.637125	0.2882	0.741437	-2.56107
TCGA.26.1440	0.331375	0.0036	-0.231437	-2.72693
TCGA.26.1443	-0.246	0.7052	0.358375	-1.9612
TCGA.26.1799	-0.29775	1.0546	0.325813	-2.78407
TCGA.26.5132	0.305375	1.0024	0.227125	-2.02767
TCGA.26.5133	0.50525	1.7784	0.591625	-2.5848
TCGA.26.5134	0.72	0.5836	-0.110875	-2.13387
TCGA.26.5135	3.85925	0.7762	0.415938	-2.5086
TCGA.26.5136	0.1345	0.973	0.0158125	-2.39593
TCGA.26.5139	-0.155	0.801	0.572562	-2.26127
TCGA.27.1830	1.47775	0.8798	0.690312	-3.8974
TCGA.27.1831	-0.3985	0.2908	-0.400875	-1.09153
TCGA.27.1832	-0.96925	0.5614	-0.611563	-1.67513
TCGA.27.1833	0.371375	0.6976	0.712125	-1.1862
TCGA.27.1834	1.01238	0.9918	-0.19125	-2.58773
TCGA.27.1835	0.449125	-0.3648	0.498563	-1.794
TCGA.27.1836	0.532	0.7282	0.0899375	-1.26807
TCGA.27.1837	0.762875	0.3942	0.267188	-1.35747
TCGA.27.1838	-0.087625	0.3258	0.251125	-1.58227
TCGA.27.2518	0.78175	0.485	0.058375	-1.07487
TCGA.27.2519	1.12587	1.215	-0.1065	-2.4966
TCGA.27.2521	0.866625	1.2716	0.56825	-1.75413
TCGA.27.2523	0.48875	0.057	0.6695	-1.58513
TCGA.27.2524	-1.15088	-0.0758	-0.372375	-0.00713333
TCGA.27.2526	0.15175	0.694	0.129	-0.8378
TCGA.27.2527	1.5095	0.6598	-0.279062	-1.64027
TCGA.27.2528	0.094875	0.4058	0.550125	-1.4904
TCGA.28.1745	-0.856625	-0.5436	-0.21125	-2.34007
TCGA.28.1746	0.618375	0.7734	0.34975	-3.10513
TCGA.28.1747	0.65675	0.6316	0.469375	-1.68573
TCGA.28.1749	0.64075	0.672	0.674687	-1.17673
TCGA.28.1750	0.098625	0.5448	-0.125312	-1.9878
TCGA.28.1751	0.388	1	0.80575	-3.6688
TCGA.28.1752	0.90775	0.8604	0.355875	-1.22767
TCGA.28.1753	0.953875	0.648	0.663625	-1.69493
TCGA.28.1755	0.54925	0.3866	0.95725	-3.12587
TCGA.28.1756	1.33325	1.2692	0.440188	-3.07493
TCGA.28.1757	0.770375	0.8182	0.949063	-1.34573
TCGA.28.1760	-0.157875	0.7044	0.613812	-3.6098
TCGA.28.2502	-0.250625	0.3338	0.072625	-1.228
TCGA.28.2506	2.0835	1.4968	-0.143125	-0.977333
TCGA.28.2509	0.582375	0.374	-0.0035	-1.72427
TCGA.28.2513	0.445875	0.7628	0.182188	-1.63187
TCGA.28.2514	0.578875	1.2408	0.410938	-2.37407
TCGA.28.5204	0.815	0.4556	0.0613125	-2.1348
TCGA.28.5207	1.71362	0.9246	0.0593125	-2.4386
TCGA.28.5208	0.6155	0.9632	0.861812	-2.14047
TCGA.28.5209	0.678375	0.6338	1.05662	-3.23573
TCGA.28.5213	0.263875	0.3698	-0.158312	-2.93733
TCGA.28.5214	0.0195	0.0904	0.295938	-1.69347
TCGA.28.5215	1.53963	0.9994	0.166625	-2.3654
TCGA.28.5216	0.877625	0.9728	-0.075875	-2.71793
TCGA.28.5218	1.0905	-0.3728	0.352125	-3.11487
TCGA.28.5219	1.06838	0.8162	0.65	-2.6714
TCGA.28.5220	1.77925	0.2974	-0.122563	-2.53847
TCGA.32.1970	0.8485	0.8716	0.512875	-1.58
TCGA.32.1973	1.21325	0.7526	0.922063	-4.58467
TCGA.32.1976	-1.15088	-0.0758	-0.372375	-0.00713333
TCGA.32.1977	0.425875	0.4306	0.328437	-1.4944
TCGA.32.1978	0.326	0.2566	0.767813	-2.0816
TCGA.32.1982	-0.6465	0.0306	-0.217875	-0.2382
TCGA.32.1986	0.686125	0.7066	0.848375	-3.98647
TCGA.32.1987	0.389875	1.2906	0.313812	-1.2336
TCGA.32.1991	0.263	-0.2052	0.4025	-0.853733
TCGA.32.2491	0.02975	0.7698	-0.053	-2.14093
TCGA.32.2494	0.340625	0.6096	0.456625	-2.40973
TCGA.32.2495	-0.135375	0.2792	0.798	-1.84087
TCGA.32.2615	1.10912	0.8514	-0.077125	-1.60607
TCGA.32.2616	0.388375	0.9434	0.108063	-2.61433
TCGA.32.2632	-0.3465	0.342	0.379188	-0.997467
TCGA.32.2634	1.9645	0.9	0.864625	-1.13727
TCGA.32.2638	0.20875	0.3332	0.7235	-2.2762
TCGA.32.4208	0.28325	0.686	-0.44025	-1.62973
TCGA.32.4209	0.791625	1.0732	-0.5235	-2.9226
TCGA.32.4210	0.88025	0.34	0.157	-2.18633
TCGA.32.4211	1.8165	0.555	0.104375	-1.841
TCGA.32.4213	0.65625	0.4368	0.116125	-1.36333
TCGA.32.4719	0.311625	-0.4272	0.0335625	-2.2676
TCGA.32.5222	0.220875	0.428	0.600938	-2.75193
TCGA.41.2571	0.76875	0.1362	1.0505	-3.2154
TCGA.41.2572	0.424875	0.3098	0.152125	-2.388
TCGA.41.2573	1.12912	0.7492	0.353312	-2.93593
TCGA.41.2575	5.56813	1.3686	0.78925	-3.66853
TCGA.41.3392	0.631	0.5902	0.580063	-2.1624
TCGA.41.3393	0.391125	0.3468	0.492875	-1.773
TCGA.41.3915	0.82975	1.002	0.259937	-2.21933
TCGA.41.4097	1.02687	0.9214	0.00225	-2.24567
TCGA.76.4925	0.58875	0.2754	0.944875	-1.4244
TCGA.76.4926	1.08062	0.837	0.753267	-3.4084
TCGA.76.4927	0.486125	0.799	0.722562	-2.13547
TCGA.76.4928	0.496375	0.3906	0.272375	-2.89427
TCGA.76.4929	1.042	0.2332	0.05575	-2.40813
TCGA.76.4931	0.83175	0.6266	0.7335	-1.8008
TCGA.76.4932	0.65825	0.4458	0.857	-1.52893
TCGA.76.4934	0.858375	1.0276	0.296125	-2.0454
TCGA.76.4935	0.636	0.8072	0.548	-1.7968

## Sheet: AXIN2-triple
Sample	UPS46	WDR48	WDR20	AXIN2			UPS46	WDR48	WDR20	AXIN2			Triple-high	Triple-low
TCGA.14.1821	1.08563	1.5634	1.57769	-0.3952		TCGA.06.0143	-0.246875	0.1146	-1.12738	0.453267			-0.3952	0.453267
TCGA.14.0786	0.69275	0.742	1.11925	-0.255333		TCGA.16.0861	-1.09987	-0.0396	-0.976063	-0.169733			-0.255333	-0.169733
TCGA.14.0865	2.3005	0.9616	1.06606	-0.331333		TCGA.02.0326	-1.19125	-0.0876	-0.84675	-0.532533			-0.331333	-0.532533
TCGA.19.2619	0.868875	0.7918	1.05094	0.164467		TCGA.02.0086	-0.6715	-0.0954	-0.766125	-0.677467			0.164467	-0.677467
TCGA.19.0960	1.01687	1.3766	1.01063	0.297		TCGA.02.0033	-0.2945	0.0486	-0.737313	-0.763333			0.297	-0.763333
TCGA.19.1786	0.62325	1.0198	0.991125	0.2492		TCGA.02.0060	-0.212125	0.1002	-0.70925	0.133867			0.2492	0.133867
TCGA.19.2620	1.23875	0.9134	0.990938	0.0341333		TCGA.02.0330	0.396	-0.2008	-0.694625	0.337733			0.0341333	0.337733
TCGA.19.2621	1.27363	0.8356	0.982375	-0.4638		TCGA.02.0258	0.332	0.355	-0.688937	0.212667			-0.4638	0.212667
TCGA.19.1788	1.102	1.1438	0.976938	1.60173		TCGA.02.0025	-0.582375	-0.0456	-0.652937	-0.445533			1.60173	-0.445533
TCGA.02.2483	0.993125	1.0434	0.969875	-0.314933		TCGA.02.0034	0.014125	0.207	-0.644188	0.0945333			-0.314933	0.0945333
TCGA.12.1600	0.587125	0.9382	0.969	0.310067		TCGA.06.0137	-1.06862	0.0024	-0.635062	0.2486			0.310067	0.2486
TCGA.14.1454	0.723375	0.8734	0.95125	-0.348067		TCGA.06.0130	0.405375	-0.0254	-0.596	-1.07433			-0.348067	-1.07433
TCGA.28.1757	0.770375	0.8182	0.949063	-0.9474		TCGA.06.0140	0.075	0.3122	-0.530563	0.9136			-0.9474	0.9136
TCGA.14.1795	0.55725	0.7542	0.946187	-0.2572		TCGA.14.0813	0.120875	-0.315	-0.508813	-0.155133			-0.2572	-0.155133
TCGA.32.1973	1.21325	0.7526	0.922063	-0.0652		TCGA.06.0126	-0.295875	0.255	-0.471	0.5654			-0.0652	0.5654
TCGA.12.3650	0.89475	1.0352	0.913813	-0.245133		TCGA.02.0089	-0.093125	0.3612	-0.465813	-0.0534667			-0.245133	-0.0534667
TCGA.14.1034	0.5155	1.6488	0.913125	1.02807		TCGA.06.0213	-0.398	0.377	-0.446625	-0.8038			1.02807	-0.8038
TCGA.19.0964	0.87875	1.2052	0.909625	0.00266667		TCGA.06.0124	0.12625	0.2568	-0.425812	-0.0744			0.00266667	-0.0744
TCGA.06.0237	0.865625	1.0568	0.908	0.422733		TCGA.06.0646	0.17375	0.1744	-0.416063	0.441133			0.422733	0.441133
TCGA.08.0344	0.45575	0.7064	0.894437	0.212933		TCGA.12.0692	0.12475	0.2666	-0.412687	0.214267			0.212933	0.214267
TCGA.14.1827	1.16512	1.0142	0.868437	-0.426933		TCGA.16.0848	-1.27	0.1524	-0.404625	-0.259533			-0.426933	-0.259533
TCGA.32.2634	1.9645	0.9	0.864625	-0.0910667		TCGA.02.0064	-0.7865	0.108	-0.401125	0.0912			-0.0910667	0.0912
TCGA.28.5208	0.6155	0.9632	0.861812	-0.736867		TCGA.27.1831	-0.3985	0.2908	-0.400875	-1.3862			-0.736867	-1.3862
TCGA.06.0216	0.69725	0.8474	0.859375	0.537467		TCGA.27.2524	-1.15088	-0.0758	-0.372375	-0.5984			0.537467	-0.5984
TCGA.32.1986	0.686125	0.7066	0.848375	-0.178933		TCGA.32.1976	-1.15088	-0.0758	-0.372375	-0.5984			-0.178933	-0.5984
TCGA.12.1097	1.56475	0.7568	0.841812	0.177333		TCGA.06.0878	0.322	-0.2312	-0.338625	-0.163333			0.177333	-0.163333
TCGA.06.1801	1.03137	0.8684	0.83875	0.677267		TCGA.06.0169	-1.50638	-0.5132	-0.328375	-0.882867			0.677267	-0.882867
TCGA.06.2569	0.839375	0.7564	0.816625	-0.225533		TCGA.02.0054	0.002625	0.152	-0.294625	0.0737333			-0.225533	0.0737333
TCGA.12.1095	0.548625	1.0436	0.802875	-0.272467		TCGA.06.0122	-0.18575	0.2988	-0.286187	-0.257067			-0.272467	-0.257067
TCGA.41.2575	5.56813	1.3686	0.78925	-0.305533		TCGA.02.0116	-0.491	0.0488	-0.285313	0.423133			-0.305533	0.423133
TCGA.14.1825	1.3905	1.7192	0.758375	0.0216		TCGA.02.0337	-0.60575	0.2544	-0.275438	-0.743867			0.0216	-0.743867
TCGA.76.4926	1.08062	0.837	0.753267	-0.5176		TCGA.06.0168	-0.254125	0.3644	-0.232813	-0.359133			-0.5176	-0.359133
TCGA.12.3649	0.988625	1.251	0.744938	-0.150867		TCGA.26.1440	0.331375	0.0036	-0.231437	0.161333			-0.150867	0.161333
TCGA.19.1392	0.546625	1.1146	0.72375	-0.0756667		TCGA.32.1982	-0.6465	0.0306	-0.217875	-0.535867			-0.0756667	-0.535867
TCGA.76.4927	0.486125	0.799	0.722562	-0.361		TCGA.28.1745	-0.856625	-0.5436	-0.21125	-0.500667			-0.361	-0.500667
TCGA.27.1830	1.47775	0.8798	0.690312	-0.227733		TCGA.06.0206	-0.398875	0.2326	-0.18875	-0.446733			-0.227733	-0.446733
TCGA.14.1402	0.581	0.9364	0.668312	-0.296067		TCGA.02.0057	0.05825	0.2494	-0.177187	-0.0313333			-0.296067	-0.0313333
TCGA.14.1451	0.566125	1.2874	0.658125	0.00953333		TCGA.28.5213	0.263875	0.3698	-0.158312	0.0418			0.00953333	0.0418
TCGA.14.0812	1.99012	1.255	0.657438	0.231533		TCGA.02.0266	-1.093	-0.0514	-0.14525	-0.554467			0.231533	-0.554467
TCGA.28.5219	1.06838	0.8162	0.65	0.224667		TCGA.02.0083	0.121375	-0.349	-0.138687	-0.748067			0.224667	-0.748067
TCGA.16.1056	0.833875	1.0096	0.628313	0.592733		TCGA.08.0390	-0.1125	-0.2008	-0.131875	-0.782			0.592733	-0.782
TCGA.06.0678	1.26362	1.0402	0.6225	0.2866		TCGA.02.0432	0.3645	0.3142	-0.124938	0.325533			0.2866	0.325533
TCGA.26.5133	0.50525	1.7784	0.591625	0.206933		TCGA.19.1389	0.319125	0.1464	-0.124438	-0.9602			0.206933	-0.9602
TCGA.06.0174	1.38925	0.7884	0.584937	0.0654		TCGA.02.0023	-0.21875	0.1626	-0.1235	-0.056			0.0654	-0.056
TCGA.19.0955	0.874625	0.9266	0.577688	0.405667		TCGA.08.0355	-0.196	0.154	-0.102875	-0.0928			0.405667	-0.0928
TCGA.27.2521	0.866625	1.2716	0.56825	0.0629333		TCGA.06.0176	-0.25675	-0.2362	-0.0611875	-0.319333			0.0629333	-0.319333
TCGA.76.4935	0.636	0.8072	0.548	0.441667		TCGA.02.0021	0.085125	0.2404	-0.0575625	-0.0739333			0.441667	-0.0739333
TCGA.08.0627	2.12637	0.9368	0.5425	0.177333		TCGA.06.0154	0.106625	0.4202	-0.0570625	-0.7162			0.177333	-0.7162
TCGA.08.0623	1.22913	0.9212	0.53925	0.639667		TCGA.06.0881	-0.369	0.134	-0.056875	-0.500733			0.639667	-0.500733
TCGA.14.3476	1.33375	1.444	0.523125	0.1528		TCGA.06.0879	-0.176	-0.023	-0.0523125	0.119733			0.1528	0.119733
TCGA.06.5417	1.51737	1.2142	0.51325	0.5708		TCGA.06.0127	-0.03975	0.1788	-0.047125	0.322667			0.5708	0.322667
TCGA.32.1970	0.8485	0.8716	0.512875	0.186467		TCGA.02.0289	-0.1665	0.1994	-0.0405	0.283667			0.186467	0.283667
TCGA.06.2566	0.61975	0.9938	0.4915	0.0944667		TCGA.06.0876	-0.04975	0.2738	-0.0225	-0.417533			0.0944667	-0.417533
TCGA.06.0676	1.91938	1.1172	0.488938	0.981933		TCGA.08.0358	-0.700875	0.0538	-0.018375	-0.143333			0.981933	-0.143333
TCGA.12.1091	0.78475	1.2716	0.488625	-0.402		TCGA.02.0271	0.395125	-0.0066	-0.0028125	-0.3734			-0.402	-0.3734
TCGA.06.1802	1.67725	0.849	0.484812	-0.325733		TCGA.02.0102	-0.440625	0.0024	0.0029375	0.3554			-0.325733	0.3554
TCGA.12.1099	0.69175	1.0262	0.442312	-0.302267		TCGA.06.0152	-1.24113	-0.4806	0.02075	0.2222			-0.302267	0.2222
TCGA.28.1756	1.33325	1.2692	0.440188	0.4312		TCGA.06.0877	-0.46575	-0.0056	0.027375	-0.201267			0.4312	-0.201267
TCGA.06.0686	1.11587	0.9556	0.429563	-0.202067		TCGA.32.4719	0.311625	-0.4272	0.0335625	-0.642867			-0.202067	-0.642867
TCGA.26.5135	3.85925	0.7762	0.415938	0.289867		TCGA.12.0773	-0.13975	0.1544	0.0436875	-0.4824			0.289867	-0.4824
TCGA.08.0626	1.75838	0.9592	0.412875	0.6892		TCGA.08.0357	0.21475	0.427	0.0503125	0.173733			0.6892	0.173733
TCGA.28.2514	0.578875	1.2408	0.410938	0.320067		TCGA.12.0772	-0.28725	0.297	0.054625	-0.192733			0.320067	-0.192733
TCGA.16.1460	0.7295	1.0864	0.407062	0.1264		TCGA.06.0201	-0.108125	-0.1238	0.0548125	-0.1244			0.1264	-0.1244
			Average	0.0667079					Average	-0.201359					p=0.001011

## Sheet: AXIN2
Sample	UPS46	WDR48	WDR20	AXIN2
TCGA.02.0001	0.376375	0.697	0.017625	-0.497267
TCGA.02.0003	0.5875	0.423	-0.0085	0.532333
TCGA.02.0004	0.775625	0.3756	0.134313	-0.0748667
TCGA.02.0007	0.156625	0.4658	-1.02156	1.05287
TCGA.02.0009	0.04275	0.3928	0.20025	-0.3124
TCGA.02.0010	0.65125	0.8398	-0.415375	-0.2566
TCGA.02.0011	0.077875	0.7654	-0.667312	0.930067
TCGA.02.0014	3.25963	0.0252	0.323062	-0.2102
TCGA.02.0015	0.255	-0.2298	0.424938	-0.302533
TCGA.02.0016	0.5065	0.301	0.383313	0.406467
TCGA.02.0021	0.085125	0.2404	-0.0575625	-0.0739333
TCGA.02.0023	-0.21875	0.1626	-0.1235	-0.056
TCGA.02.0024	0.5	0.3526	-0.649125	0.2882
TCGA.02.0025	-0.582375	-0.0456	-0.652937	-0.445533
TCGA.02.0026	0.165125	0.5984	0.276062	0.216667
TCGA.02.0027	0.696875	0.3758	0.123125	0.142467
TCGA.02.0028	0.99	0.605	0.4125	-1.0512
TCGA.02.0033	-0.2945	0.0486	-0.737313	-0.763333
TCGA.02.0034	0.014125	0.207	-0.644188	0.0945333
TCGA.02.0038	-0.0405	0.4772	-0.405125	0.186133
TCGA.02.0039	0.409625	0.6262	-0.429812	-0.382667
TCGA.02.0043	0.08125	0.4328	0.074	0.257333
TCGA.02.0046	0.417625	0.3256	0.056	-0.0338
TCGA.02.0047	0.660625	0.8436	-0.178437	0.5742
TCGA.02.0048	1.18225	0.8398	-0.2585	0.569867
TCGA.02.0051	0.254625	-0.0856	0.369437	-0.6236
TCGA.02.0052	0.18075	0.4754	-0.127562	-0.327467
TCGA.02.0054	0.002625	0.152	-0.294625	0.0737333
TCGA.02.0057	0.05825	0.2494	-0.177187	-0.0313333
TCGA.02.0058	1.30462	0.4308	-0.1745	0.6454
TCGA.02.0059	0.114375	0.083	0.152625	-0.428933
TCGA.02.0060	-0.212125	0.1002	-0.70925	0.133867
TCGA.02.0064	-0.7865	0.108	-0.401125	0.0912
TCGA.02.0068	-0.232875	0.7966	0.0478125	0.0532667
TCGA.02.0069	2.007	1.5288	-0.269562	0.275267
TCGA.02.0070	-0.192625	0.1318	0.166	-0.0184667
TCGA.02.0071	0.008	0.6096	0.11075	-0.139267
TCGA.02.0074	4.04887	0.606	-0.319125	0.0366667
TCGA.02.0075	0.727625	-0.0534	0.11125	0.04
TCGA.02.0079	-1.27963	0.6642	-0.287062	-0.7664
TCGA.02.0080	0.5075	0.0606	-0.203813	0.5618
TCGA.02.0083	0.121375	-0.349	-0.138687	-0.748067
TCGA.02.0084	-0.567375	0.6468	-0.466125	-0.243133
TCGA.02.0085	0.281875	0.5866	-0.306563	0.307267
TCGA.02.0086	-0.6715	-0.0954	-0.766125	-0.677467
TCGA.02.0087	-0.36525	0.4356	-0.185688	-0.0687333
TCGA.02.0089	-0.093125	0.3612	-0.465813	-0.0534667
TCGA.02.0099	0.59675	0.9366	-0.708313	0.9894
TCGA.02.0102	-0.440625	0.0024	0.0029375	0.3554
TCGA.02.0104	0.548625	1.3632	-0.0775625	-0.302533
TCGA.02.0106	-0.226125	-0.0434	0.52375	-1.06793
TCGA.02.0107	0.55075	0.5834	-0.677438	-0.291933
TCGA.02.0111	0.396625	0.6392	0.0118125	-0.744667
TCGA.02.0113	0.462625	-0.0424	-0.685937	-0.458333
TCGA.02.0114	0.103125	0.4342	0.162812	-0.3342
TCGA.02.0115	0.074375	1.1916	-0.271937	-0.0365333
TCGA.02.0116	-0.491	0.0488	-0.285313	0.423133
TCGA.02.0258	0.332	0.355	-0.688937	0.212667
TCGA.02.0260	-0.648	0.0114	0.124313	-0.258333
TCGA.02.0266	-1.093	-0.0514	-0.14525	-0.554467
TCGA.02.0269	-0.698	-0.1018	0.156062	0.149467
TCGA.02.0271	0.395125	-0.0066	-0.0028125	-0.3734
TCGA.02.0281	0.898	0.5334	0.62075	0.140933
TCGA.02.0285	-0.546625	0.0698	0.10425	-0.2524
TCGA.02.0289	-0.1665	0.1994	-0.0405	0.283667
TCGA.02.0290	-1.51575	0.5958	-0.231313	-0.6648
TCGA.02.0317	-0.707875	-0.0016	0.341	-0.475333
TCGA.02.0321	0.063875	0.3342	0.120625	-0.237533
TCGA.02.0324	-1.13013	1.2122	-0.908125	-0.302333
TCGA.02.0325	0.165125	0.4412	-0.6015	0.4594
TCGA.02.0326	-1.19125	-0.0876	-0.84675	-0.532533
TCGA.02.0330	0.396	-0.2008	-0.694625	0.337733
TCGA.02.0332	-0.44975	0.4762	-0.618062	-0.161933
TCGA.02.0333	0.049625	0.2034	0.109687	-0.218867
TCGA.02.0337	-0.60575	0.2544	-0.275438	-0.743867
TCGA.02.0338	0.877125	0.427	0.2685	-0.551467
TCGA.02.0339	0.32	0.5682	0.392125	0.1704
TCGA.02.0422	0.248875	0.0264	0.289438	-0.1866
TCGA.02.0430	-0.067125	0.2328	0.260688	-0.226
TCGA.02.0432	0.3645	0.3142	-0.124938	0.325533
TCGA.02.0439	0.80025	0.324	0.506938	0.791267
TCGA.02.0440	0.71975	0.5366	0.6575	0.31
TCGA.02.0446	0.746375	0.47	-0.138937	-0.2542
TCGA.02.0451	0.74325	0.385	0.308937	-0.266067
TCGA.02.0456	1.31275	-0.339	-0.331313	0.159933
TCGA.02.2466	1.15825	1.085	-0.172313	0.0665333
TCGA.02.2470	0.42275	0.5304	-0.0029375	-0.3368
TCGA.02.2483	0.993125	1.0434	0.969875	-0.314933
TCGA.02.2485	0.869625	0.5112	0.766125	0.543733
TCGA.02.2486	0.485375	0.2478	-0.0383125	-0.9158
TCGA.06.0122	-0.18575	0.2988	-0.286187	-0.257067
TCGA.06.0124	0.12625	0.2568	-0.425812	-0.0744
TCGA.06.0125	-0.309875	0.496	-0.272875	0.0740667
TCGA.06.0126	-0.295875	0.255	-0.471	0.5654
TCGA.06.0127	-0.03975	0.1788	-0.047125	0.322667
TCGA.06.0128	-0.038875	0.5052	-1.0005	0.547333
TCGA.06.0129	0.463625	0.8698	-0.3535	0.511067
TCGA.06.0130	0.405375	-0.0254	-0.596	-1.07433
TCGA.06.0132	0.6455	0.516	-0.099875	-0.106133
TCGA.06.0133	0.82975	0.639	-0.824812	-0.0217333
TCGA.06.0137	-1.06862	0.0024	-0.635062	0.2486
TCGA.06.0138	-0.015375	0.5186	-0.47025	-0.193933
TCGA.06.0139	-0.205625	0.4356	-0.401938	-0.524667
TCGA.06.0140	0.075	0.3122	-0.530563	0.9136
TCGA.06.0141	0.636875	0.3574	-0.814562	0.3102
TCGA.06.0142	0.63075	0.5778	0.3865	0.445933
TCGA.06.0143	-0.246875	0.1146	-1.12738	0.453267
TCGA.06.0145	-0.33275	0.7118	-0.108188	0.4544
TCGA.06.0146	0.3825	0.7328	0.0103125	0.424467
TCGA.06.0147	-0.6475	0.804	-0.223438	-1.07127
TCGA.06.0148	-0.234625	0.603	0.108625	-0.2968
TCGA.06.0149	-0.307125	0.5264	-0.207313	-0.0317333
TCGA.06.0152	-1.24113	-0.4806	0.02075	0.2222
TCGA.06.0154	0.106625	0.4202	-0.0570625	-0.7162
TCGA.06.0155	1.84625	0.5424	0.437625	-0.256733
TCGA.06.0156	0.864	0.3428	-0.42425	-0.397933
TCGA.06.0157	1.05	0.8754	0.363312	0.213
TCGA.06.0158	0.423	1.0392	0.494063	0.188933
TCGA.06.0160	1.48	0.9824	0.335688	0.418467
TCGA.06.0162	-0.030875	0.7258	-0.783125	-0.618067
TCGA.06.0164	0.852625	0.5334	0.44175	-0.469533
TCGA.06.0166	1.83875	1.2808	-0.025375	0.0283333
TCGA.06.0167	1.6735	1.183	0.0506875	0.217267
TCGA.06.0168	-0.254125	0.3644	-0.232813	-0.359133
TCGA.06.0169	-1.50638	-0.5132	-0.328375	-0.882867
TCGA.06.0171	0.173125	0.6606	-0.230125	-0.0905333
TCGA.06.0173	0.769	0.3562	0.475562	0.2812
TCGA.06.0174	1.38925	0.7884	0.584937	0.0654
TCGA.06.0175	0.47425	0.6872	0.563125	-0.4446
TCGA.06.0176	-0.25675	-0.2362	-0.0611875	-0.319333
TCGA.06.0177	3.71712	0.1914	0.22725	-0.364533
TCGA.06.0178	-0.381	0.495	-0.65925	-0.499667
TCGA.06.0179	0.471875	1.0116	0.233125	-0.569667
TCGA.06.0182	-0.7115	0.5262	0.1705	-0.1988
TCGA.06.0184	0.131	0.6908	0.598313	-0.460533
TCGA.06.0185	-0.3355	0.7298	0.0265	0.183067
TCGA.06.0187	0.2415	0.2894	0.50125	-0.1342
TCGA.06.0188	1.194	1.0864	-0.17525	0.6446
TCGA.06.0189	0.425125	0.642	0.0083125	-0.1968
TCGA.06.0190	0.470625	0.46	0.191938	-0.292867
TCGA.06.0192	1.44912	0.5946	-0.1295	-0.3752
TCGA.06.0194	0.574875	0.3514	-0.329062	-0.2208
TCGA.06.0195	0.81675	0.2664	-0.0238125	0.6332
TCGA.06.0197	0.068625	0.6056	0.206687	-1.05867
TCGA.06.0201	-0.108125	-0.1238	0.0548125	-0.1244
TCGA.06.0206	-0.398875	0.2326	-0.18875	-0.446733
TCGA.06.0208	0.850625	0.6412	0.257188	-0.0142667
TCGA.06.0210	0.320125	1.1046	-0.448313	-0.7756
TCGA.06.0211	0.36525	0.5868	0.259813	-0.364333
TCGA.06.0213	-0.398	0.377	-0.446625	-0.8038
TCGA.06.0214	0.2615	0.6796	0.103313	-0.4144
TCGA.06.0216	0.69725	0.8474	0.859375	0.537467
TCGA.06.0219	0.307625	0.5774	-0.401813	-0.4016
TCGA.06.0221	1.35462	0.2772	-0.350375	-0.899067
TCGA.06.0237	0.865625	1.0568	0.908	0.422733
TCGA.06.0238	-0.112375	0.462	-0.275625	-0.0335333
TCGA.06.0240	1.05175	1.2352	0.300812	-0.579867
TCGA.06.0241	1.10337	0.7556	0.000125	-0.0483333
TCGA.06.0394	0.4565	0.2318	0.320188	-0.173333
TCGA.06.0397	0.374125	0.3898	0.937375	-1.01367
TCGA.06.0402	0.589125	0.3962	0.24125	0.0468
TCGA.06.0409	0.474	0.205	-0.278375	-0.2868
TCGA.06.0410	4.02562	0.5988	-0.085625	0.3864
TCGA.06.0412	1.0175	0.5874	-0.28575	-0.179
TCGA.06.0413	1.25713	0.9048	0.333937	0.00586667
TCGA.06.0414	0.6165	0.7528	0.322625	-0.328
TCGA.06.0644	0.494375	0.2946	-0.270937	-0.536067
TCGA.06.0645	-0.287875	0.2936	0.168563	-0.353533
TCGA.06.0646	0.17375	0.1744	-0.416063	0.441133
TCGA.06.0648	0.391	0.9466	0.409562	-0.0794667
TCGA.06.0649	1.48487	1.0068	-0.427	0.849867
TCGA.06.0673	1.97162	1.2074	0.222	0.483867
TCGA.06.0675	1.5745	0.8368	0.256937	0.211533
TCGA.06.0676	1.91938	1.1172	0.488938	0.981933
TCGA.06.0678	1.26362	1.0402	0.6225	0.2866
TCGA.06.0680	1.5245	1.0564	0.285375	0.333733
TCGA.06.0681	1.45788	0.6856	0.384688	0.464933
TCGA.06.0686	1.11587	0.9556	0.429563	-0.202067
TCGA.06.0743	0.082625	0.5672	0.179563	0.221733
TCGA.06.0744	0.1335	0.2238	0.220062	0.149133
TCGA.06.0745	0.660375	0.7548	-0.214125	-0.0668667
TCGA.06.0747	0.400125	0.41	0.87125	0.1616
TCGA.06.0749	0.137875	0.8196	0.0951875	0.316267
TCGA.06.0750	0.454125	0.6016	-0.303187	-0.212733
TCGA.06.0875	0.8405	0.9036	0.0383125	-0.454267
TCGA.06.0876	-0.04975	0.2738	-0.0225	-0.417533
TCGA.06.0877	-0.46575	-0.0056	0.027375	-0.201267
TCGA.06.0878	0.322	-0.2312	-0.338625	-0.163333
TCGA.06.0879	-0.176	-0.023	-0.0523125	0.119733
TCGA.06.0881	-0.369	0.134	-0.056875	-0.500733
TCGA.06.0882	0.4275	0.7452	0.240125	-0.313467
TCGA.06.0939	0.607125	0.921	-0.472187	-0.939267
TCGA.06.1084	0.501375	0.238	-0.553813	-0.6432
TCGA.06.1086	0.128125	0.689	0.696187	2.14333
TCGA.06.1087	0.922875	0.1208	0.703625	0.560467
TCGA.06.1800	0.574875	0.595	0.760375	-0.297
TCGA.06.1801	1.03137	0.8684	0.83875	0.677267
TCGA.06.1802	1.67725	0.849	0.484812	-0.325733
TCGA.06.1805	0.372875	1.092	0.347375	0.815333
TCGA.06.2557	0.871	0.6194	0.228375	-0.1482
TCGA.06.2558	0.886	0.7372	0.069875	-0.0465333
TCGA.06.2559	1.3915	0.4144	0.397188	0.0928
TCGA.06.2561	0.2825	0.6662	-0.230563	0.0205333
TCGA.06.2562	1.13475	0.565	0.374063	-0.209333
TCGA.06.2563	0.615125	0.2886	0.791937	0.0960667
TCGA.06.2564	0.197375	0.611	0.567125	-0.0142
TCGA.06.2565	0.188625	0.531	0.3885	0.0796667
TCGA.06.2566	0.61975	0.9938	0.4915	0.0944667
TCGA.06.2567	0.822375	0.628	0.53025	0.493333
TCGA.06.2569	0.839375	0.7564	0.816625	-0.225533
TCGA.06.2570	0.242375	1.1788	0.367437	0.0702
TCGA.06.5414	0.120375	0.4646	0.776312	-0.543667
TCGA.06.5415	0.54025	0.5512	0.737938	-0.191267
TCGA.06.5416	0.708125	0.4648	0.053875	-0.5982
TCGA.06.5417	1.51737	1.2142	0.51325	0.5708
TCGA.06.5418	0.200375	0.314	0.598938	-0.734333
TCGA.08.0244	-0.101625	0.5038	0.680125	-0.3438
TCGA.08.0245	1.83288	0.3572	0.122063	0.347933
TCGA.08.0246	0.671875	-0.2098	0.292187	0.0123333
TCGA.08.0344	0.45575	0.7064	0.894437	0.212933
TCGA.08.0345	0.53475	0.932	0.275	-0.1856
TCGA.08.0346	0.38475	0.8222	0.160312	-0.4768
TCGA.08.0347	2.96925	0.5622	0.091875	0.0133333
TCGA.08.0348	0.66025	0.2572	0.16125	-0.287333
TCGA.08.0349	0.35225	0.7096	0.152125	-0.227467
TCGA.08.0350	-0.186	0.4494	-0.128438	-0.225067
TCGA.08.0351	0.648125	0.7832	0.12725	0.0128
TCGA.08.0352	-0.112	0.067	0.293687	-0.227067
TCGA.08.0353	0.781	0.2278	0.379	0.167533
TCGA.08.0354	-0.161	0.3026	0.229187	-0.550533
TCGA.08.0355	-0.196	0.154	-0.102875	-0.0928
TCGA.08.0356	-0.037125	0.2278	0.216875	-0.3204
TCGA.08.0357	0.21475	0.427	0.0503125	0.173733
TCGA.08.0358	-0.700875	0.0538	-0.018375	-0.143333
TCGA.08.0359	0.581125	0.5808	0.25625	0.675067
TCGA.08.0360	0.03225	0.4632	-0.245938	-0.2612
TCGA.08.0373	0.214375	0.4404	0.26925	-0.1064
TCGA.08.0375	0.179	0.3462	0.0660625	-0.187933
TCGA.08.0380	0.81525	1.0178	-0.276813	0.0586667
TCGA.08.0385	0.481875	0.2574	0.365375	0.7716
TCGA.08.0386	0.598375	0.3488	0.636	0.203333
TCGA.08.0389	0.311125	0.6124	-0.0834375	0.276867
TCGA.08.0390	-0.1125	-0.2008	-0.131875	-0.782
TCGA.08.0392	0.78125	0.355	-0.456937	-1.0226
TCGA.08.0509	0.547625	0.3506	0.106	-0.322667
TCGA.08.0510	0.690875	0.38	0.61225	-0.252333
TCGA.08.0511	0.33475	-0.287	0.649438	-0.0732
TCGA.08.0512	0.704125	0.3734	-0.566312	-0.5512
TCGA.08.0514	-0.0865	0.7012	0.492875	0.234533
TCGA.08.0516	0.668375	0.4786	0.81125	-0.112267
TCGA.08.0517	0.829125	-0.2776	-0.384437	-0.0238667
TCGA.08.0518	0.26425	0.2786	0.546063	0.106
TCGA.08.0520	0.702625	0.7532	-0.680063	0.389467
TCGA.08.0521	0.614	0.596	0.374937	-0.627467
TCGA.08.0522	0.29475	0.19	0.46075	-0.498533
TCGA.08.0524	1.34	0.9362	0.288687	-0.367333
TCGA.08.0525	-0.1805	0.6428	0.53425	-0.248
TCGA.08.0529	0.34025	0.3068	0.356375	-0.394
TCGA.08.0531	-0.19275	0.3904	0.224	0.381667
TCGA.08.0623	1.22913	0.9212	0.53925	0.639667
TCGA.08.0625	0.9245	0.872	0.128125	0.319
TCGA.08.0626	1.75838	0.9592	0.412875	0.6892
TCGA.08.0627	2.12637	0.9368	0.5425	0.177333
TCGA.12.0616	0.51725	0.2836	-0.409438	-0.209
TCGA.12.0618	0.379875	0.6088	0.200187	0.3316
TCGA.12.0619	0.012875	0.1046	0.336125	-0.325933
TCGA.12.0620	-0.12275	0.4496	0.258188	-0.181533
TCGA.12.0654	0.364125	0.6714	-0.405	-0.621733
TCGA.12.0656	0.1945	0.5484	0.404687	0.0626
TCGA.12.0657	0.17	0.689	0.438812	0.2576
TCGA.12.0670	-0.378625	0.5686	0.2895	0.341533
TCGA.12.0688	0.357	0.4028	0.3275	-0.377
TCGA.12.0692	0.12475	0.2666	-0.412687	0.214267
TCGA.12.0703	0.269375	0.783	0.150688	-0.113667
TCGA.12.0707	-0.419125	0.7292	-0.20175	-0.242867
TCGA.12.0772	-0.28725	0.297	0.054625	-0.192733
TCGA.12.0773	-0.13975	0.1544	0.0436875	-0.4824
TCGA.12.0775	0.078	0.4296	0.197437	-0.387867
TCGA.12.0776	0.0965	0.5244	0.0254375	0.0876667
TCGA.12.0778	-0.425125	0.3716	0.258125	0.245067
TCGA.12.0780	-0.26775	0.6452	0.467062	-0.251933
TCGA.12.0818	0.023125	0.3122	0.429125	1.09847
TCGA.12.0819	-0.067	0.3578	0.290187	0.198467
TCGA.12.0820	0.456125	0.4618	0.606812	0.1958
TCGA.12.0821	0.657625	0.5528	-0.250125	0.7874
TCGA.12.0822	-0.379625	0.6242	-0.49325	-0.58
TCGA.12.0826	0.362	0.1646	0.220188	0.146533
TCGA.12.0827	-0.888125	0.4318	-0.221375	-0.5114
TCGA.12.0828	-0.27225	0.4234	0.084375	-0.388867
TCGA.12.0829	-0.19175	0.7376	-0.0016875	-0.0187333
TCGA.12.1088	0.509125	1.7498	-0.37	0.3278
TCGA.12.1089	1.17425	0.8882	-0.236687	0.905533
TCGA.12.1090	0.636875	-0.262	0.344	-0.0718
TCGA.12.1091	0.78475	1.2716	0.488625	-0.402
TCGA.12.1092	0.5605	1.001	0.02625	-0.0689333
TCGA.12.1093	0.3985	0.526	0.2305	-0.276333
TCGA.12.1094	0.0695	1.0406	0.666625	0.0545333
TCGA.12.1095	0.548625	1.0436	0.802875	-0.272467
TCGA.12.1096	0.237	0.7234	-0.0725625	0.126067
TCGA.12.1097	1.56475	0.7568	0.841812	0.177333
TCGA.12.1098	-0.490125	1.1496	1.14406	-0.577933
TCGA.12.1099	0.69175	1.0262	0.442312	-0.302267
TCGA.12.1597	2.67175	-0.0758	1.06944	-0.309
TCGA.12.1598	1.17863	1.0366	0.29675	-0.928867
TCGA.12.1599	0.434	0.981	0.771625	0.106067
TCGA.12.1600	0.587125	0.9382	0.969	0.310067
TCGA.12.1602	0.238875	1.0838	0.039875	-0.352933
TCGA.12.3644	-0.94075	0.5034	-0.0714	-1.24153
TCGA.12.3646	0.110625	0.9898	0.175687	0.127267
TCGA.12.3648	-0.279875	0.632	0.553937	-1.0352
TCGA.12.3649	0.988625	1.251	0.744938	-0.150867
TCGA.12.3650	0.89475	1.0352	0.913813	-0.245133
TCGA.12.3651	1.42263	1.3916	0.343875	-0.193133
TCGA.12.3652	0.701625	0.3986	0.325813	-0.4114
TCGA.12.3653	0.145625	0.5484	0.839063	-0.877533
TCGA.12.5295	0.5925	0.4534	-0.036125	-0.717267
TCGA.12.5299	-0.339375	0.4562	0.774813	-0.707267
TCGA.12.5301	0.0125	0.762	0.641687	-0.5886
TCGA.14.0736	0.48325	1.0024	-0.114312	0.3316
TCGA.14.0783	-0.288375	0.6108	0.261688	-0.172933
TCGA.14.0786	0.69275	0.742	1.11925	-0.255333
TCGA.14.0787	0.419875	0.807	0.07975	-0.211333
TCGA.14.0789	-0.31	0.135	0.309063	-0.224133
TCGA.14.0790	0.43875	0.7162	0.467938	0.801467
TCGA.14.0812	1.99012	1.255	0.657438	0.231533
TCGA.14.0813	0.120875	-0.315	-0.508813	-0.155133
TCGA.14.0817	1.02725	0.2326	-0.165563	-0.562667
TCGA.14.0865	2.3005	0.9616	1.06606	-0.331333
TCGA.14.0866	0.17525	0.705	0.113	-0.2016
TCGA.14.0867	-0.34375	0.3052	0.376937	-0.127867
TCGA.14.0871	2.26825	0.3136	-0.0768125	-0.738667
TCGA.14.1034	0.5155	1.6488	0.913125	1.02807
TCGA.14.1037	0.275	0.5178	0.564562	-0.175667
TCGA.14.1396	0.540875	0.2556	-0.0446875	-0.500267
TCGA.14.1401	0.7555	0.5976	0.721125	0.1962
TCGA.14.1402	0.581	0.9364	0.668312	-0.296067
TCGA.14.1451	0.566125	1.2874	0.658125	0.00953333
TCGA.14.1452	-0.27675	1.0482	0.756188	-0.931467
TCGA.14.1453	-0.272125	0.9802	0.19675	-0.583
TCGA.14.1454	0.723375	0.8734	0.95125	-0.348067
TCGA.14.1455	1.07375	0.5974	0.129125	0.158533
TCGA.14.1456	0.591375	1.2796	0.297375	0.673067
TCGA.14.1458	1.2545	0.5988	0.703562	0.246133
TCGA.14.1459	0.7505	0.8208	0.378812	-0.849533
TCGA.14.1794	-0.083375	0.2222	0.111562	-0.0846
TCGA.14.1795	0.55725	0.7542	0.946187	-0.2572
TCGA.14.1821	1.08563	1.5634	1.57769	-0.3952
TCGA.14.1823	0.259	0.3168	0.152188	-0.111933
TCGA.14.1825	1.3905	1.7192	0.758375	0.0216
TCGA.14.1827	1.16512	1.0142	0.868437	-0.426933
TCGA.14.1829	-0.09975	0.9704	0.026	-0.809933
TCGA.14.2554	0.355375	0.061	0.232375	-0.3106
TCGA.14.2555	-1.37888	0.9784	0.235375	-0.838933
TCGA.14.3476	1.33375	1.444	0.523125	0.1528
TCGA.14.3477	4.93938	0.4178	0.02175	0.556533
TCGA.14.4157	1.14912	0.9098	0.09475	0.128133
TCGA.15.0742	1.25713	0.5108	0.571875	-0.1144
TCGA.15.1446	0.234125	1.0066	0.113187	0.154867
TCGA.15.1447	0.833375	0.2478	0.863062	0.458533
TCGA.15.1449	0.883125	0.3032	0.788125	0.344333
TCGA.16.0846	-0.096125	0.6918	0.1765	0.4078
TCGA.16.0848	-1.27	0.1524	-0.404625	-0.259533
TCGA.16.0849	0.30675	0.0858	0.306688	0.1922
TCGA.16.0850	0.077625	1.0554	0.207187	0.216467
TCGA.16.0861	-1.09987	-0.0396	-0.976063	-0.169733
TCGA.16.1045	0.784	0.7062	-0.01525	0.3748
TCGA.16.1047	0.467	1.038	-0.010625	0.1778
TCGA.16.1048	0.54025	0.6348	0.448	0.0004
TCGA.16.1055	0.5445	0.52	0.482625	0.327867
TCGA.16.1056	0.833875	1.0096	0.628313	0.592733
TCGA.16.1060	0.348125	0.3014	0.655687	-0.361867
TCGA.16.1062	0.12425	0.5836	0.991875	-0.197867
TCGA.16.1063	0.531125	0.2762	0.692562	-0.0511333
TCGA.16.1460	0.7295	1.0864	0.407062	0.1264
TCGA.19.0955	0.874625	0.9266	0.577688	0.405667
TCGA.19.0957	0.24625	0.9128	0.756875	0.132533
TCGA.19.0960	1.01687	1.3766	1.01063	0.297
TCGA.19.0962	1.11013	0.1268	0.853563	0.0768667
TCGA.19.0963	1.06662	0.3886	0.733437	0.165733
TCGA.19.0964	0.87875	1.2052	0.909625	0.00266667
TCGA.19.1385	0.630125	0.4374	0.527188	0.219267
TCGA.19.1386	0.15575	0.7176	0.884813	0.198867
TCGA.19.1387	0.5715	0.4842	0.766875	-0.1082
TCGA.19.1388	-0.19475	0.4864	0.820063	-0.214
TCGA.19.1389	0.319125	0.1464	-0.124438	-0.9602
TCGA.19.1390	3.39337	0.7364	0.348125	-0.3462
TCGA.19.1392	0.546625	1.1146	0.72375	-0.0756667
TCGA.19.1786	0.62325	1.0198	0.991125	0.2492
TCGA.19.1787	1.31125	0.6818	0.237937	-0.256
TCGA.19.1788	1.102	1.1438	0.976938	1.60173
TCGA.19.1789	0.044	0.2354	0.58525	1.0432
TCGA.19.1790	0.388625	-0.0296	0.451062	-0.0583333
TCGA.19.1791	0.9845	0.6018	-0.417812	0.301333
TCGA.19.2619	0.868875	0.7918	1.05094	0.164467
TCGA.19.2620	1.23875	0.9134	0.990938	0.0341333
TCGA.19.2621	1.27363	0.8356	0.982375	-0.4638
TCGA.19.2623	0.492	0.8964	0.09675	-0.447067
TCGA.19.2624	0.33425	0.2966	0.90375	-0.3466
TCGA.19.2625	0.440875	-0.684	0.305937	-0.0543333
TCGA.19.2629	0.98	1.4074	0.327437	-0.559133
TCGA.19.2631	0.49	0.0096	0.477687	-0.0352
TCGA.19.4068	0.1755	0.5764	0.589688	-0.263133
TCGA.26.1438	0.77175	0.8502	0.222688	-0.471867
TCGA.26.1439	0.637125	0.2882	0.741437	-0.4248
TCGA.26.1440	0.331375	0.0036	-0.231437	0.161333
TCGA.26.1443	-0.246	0.7052	0.358375	-0.737733
TCGA.26.1799	-0.29775	1.0546	0.325813	-0.192867
TCGA.26.5132	0.305375	1.0024	0.227125	0.2632
TCGA.26.5133	0.50525	1.7784	0.591625	0.206933
TCGA.26.5134	0.72	0.5836	-0.110875	-0.1298
TCGA.26.5135	3.85925	0.7762	0.415938	0.289867
TCGA.26.5136	0.1345	0.973	0.0158125	-0.303933
TCGA.26.5139	-0.155	0.801	0.572562	-0.1756
TCGA.27.1830	1.47775	0.8798	0.690312	-0.227733
TCGA.27.1831	-0.3985	0.2908	-0.400875	-1.3862
TCGA.27.1832	-0.96925	0.5614	-0.611563	-0.747933
TCGA.27.1833	0.371375	0.6976	0.712125	-0.5828
TCGA.27.1834	1.01238	0.9918	-0.19125	0.513933
TCGA.27.1835	0.449125	-0.3648	0.498563	0.352333
TCGA.27.1836	0.532	0.7282	0.0899375	-0.103733
TCGA.27.1837	0.762875	0.3942	0.267188	-0.319133
TCGA.27.1838	-0.087625	0.3258	0.251125	0.4438
TCGA.27.2518	0.78175	0.485	0.058375	0.5132
TCGA.27.2519	1.12587	1.215	-0.1065	0.273467
TCGA.27.2521	0.866625	1.2716	0.56825	0.0629333
TCGA.27.2523	0.48875	0.057	0.6695	-0.5258
TCGA.27.2524	-1.15088	-0.0758	-0.372375	-0.5984
TCGA.27.2526	0.15175	0.694	0.129	-0.5858
TCGA.27.2527	1.5095	0.6598	-0.279062	-1.07993
TCGA.27.2528	0.094875	0.4058	0.550125	0.128
TCGA.28.1745	-0.856625	-0.5436	-0.21125	-0.500667
TCGA.28.1746	0.618375	0.7734	0.34975	0.1962
TCGA.28.1747	0.65675	0.6316	0.469375	-0.188133
TCGA.28.1749	0.64075	0.672	0.674687	-0.0716
TCGA.28.1750	0.098625	0.5448	-0.125312	-0.339667
TCGA.28.1751	0.388	1	0.80575	-0.8218
TCGA.28.1752	0.90775	0.8604	0.355875	-0.0688
TCGA.28.1753	0.953875	0.648	0.663625	-0.145867
TCGA.28.1755	0.54925	0.3866	0.95725	0.0739333
TCGA.28.1756	1.33325	1.2692	0.440188	0.4312
TCGA.28.1757	0.770375	0.8182	0.949063	-0.9474
TCGA.28.1760	-0.157875	0.7044	0.613812	-0.7382
TCGA.28.2502	-0.250625	0.3338	0.072625	-0.717067
TCGA.28.2506	2.0835	1.4968	-0.143125	0.505733
TCGA.28.2509	0.582375	0.374	-0.0035	-1.02113
TCGA.28.2513	0.445875	0.7628	0.182188	-0.9306
TCGA.28.2514	0.578875	1.2408	0.410938	0.320067
TCGA.28.5204	0.815	0.4556	0.0613125	-1.01507
TCGA.28.5207	1.71362	0.9246	0.0593125	0.9658
TCGA.28.5208	0.6155	0.9632	0.861812	-0.736867
TCGA.28.5209	0.678375	0.6338	1.05662	-1.03787
TCGA.28.5213	0.263875	0.3698	-0.158312	0.0418
TCGA.28.5214	0.0195	0.0904	0.295938	-0.369267
TCGA.28.5215	1.53963	0.9994	0.166625	0.2236
TCGA.28.5216	0.877625	0.9728	-0.075875	-0.0464
TCGA.28.5218	1.0905	-0.3728	0.352125	-1.30413
TCGA.28.5219	1.06838	0.8162	0.65	0.224667
TCGA.28.5220	1.77925	0.2974	-0.122563	0.397467
TCGA.32.1970	0.8485	0.8716	0.512875	0.186467
TCGA.32.1973	1.21325	0.7526	0.922063	-0.0652
TCGA.32.1976	-1.15088	-0.0758	-0.372375	-0.5984
TCGA.32.1977	0.425875	0.4306	0.328437	0.0452
TCGA.32.1978	0.326	0.2566	0.767813	-0.242667
TCGA.32.1982	-0.6465	0.0306	-0.217875	-0.535867
TCGA.32.1986	0.686125	0.7066	0.848375	-0.178933
TCGA.32.1987	0.389875	1.2906	0.313812	-0.0272667
TCGA.32.1991	0.263	-0.2052	0.4025	-0.7678
TCGA.32.2491	0.02975	0.7698	-0.053	-0.576467
TCGA.32.2494	0.340625	0.6096	0.456625	-0.205467
TCGA.32.2495	-0.135375	0.2792	0.798	-0.160533
TCGA.32.2615	1.10912	0.8514	-0.077125	0.354533
TCGA.32.2616	0.388375	0.9434	0.108063	-0.778467
TCGA.32.2632	-0.3465	0.342	0.379188	-0.975667
TCGA.32.2634	1.9645	0.9	0.864625	-0.0910667
TCGA.32.2638	0.20875	0.3332	0.7235	-0.191667
TCGA.32.4208	0.28325	0.686	-0.44025	-0.923333
TCGA.32.4209	0.791625	1.0732	-0.5235	-0.865933
TCGA.32.4210	0.88025	0.34	0.157	-0.212333
TCGA.32.4211	1.8165	0.555	0.104375	-0.0307333
TCGA.32.4213	0.65625	0.4368	0.116125	-0.542333
TCGA.32.4719	0.311625	-0.4272	0.0335625	-0.642867
TCGA.32.5222	0.220875	0.428	0.600938	-0.8114
TCGA.41.2571	0.76875	0.1362	1.0505	-0.428267
TCGA.41.2572	0.424875	0.3098	0.152125	-0.710067
TCGA.41.2573	1.12912	0.7492	0.353312	0.432733
TCGA.41.2575	5.56813	1.3686	0.78925	-0.305533
TCGA.41.3392	0.631	0.5902	0.580063	-0.855533
TCGA.41.3393	0.391125	0.3468	0.492875	-0.347333
TCGA.41.3915	0.82975	1.002	0.259937	0.145267
TCGA.41.4097	1.02687	0.9214	0.00225	0.301733
TCGA.76.4925	0.58875	0.2754	0.944875	-0.418667
TCGA.76.4926	1.08062	0.837	0.753267	-0.5176
TCGA.76.4927	0.486125	0.799	0.722562	-0.361
TCGA.76.4928	0.496375	0.3906	0.272375	-0.1618
TCGA.76.4929	1.042	0.2332	0.05575	0.859533
TCGA.76.4931	0.83175	0.6266	0.7335	-0.4266
TCGA.76.4932	0.65825	0.4458	0.857	-0.844
TCGA.76.4934	0.858375	1.0276	0.296125	-0.756667
TCGA.76.4935	0.636	0.8072	0.548	0.441667

## Sheet: DKK1-triple
Sample	UPS46	WDR48	WDR20	DKK1			UPS46	WDR48	WDR20	DKK1
TCGA.14.1821	1.08563	1.5634	1.57769	-6.64612		TCGA.06.0143	-0.246875	0.1146	-1.12738	-6.691
TCGA.14.0786	0.69275	0.742	1.11925	-5.723		TCGA.16.0861	-1.09987	-0.0396	-0.976063	-4.49613
TCGA.14.0865	2.3005	0.9616	1.06606	-5.29275		TCGA.02.0326	-1.19125	-0.0876	-0.84675	-2.2645
TCGA.19.2619	0.868875	0.7918	1.05094	-6.38237		TCGA.02.0086	-0.6715	-0.0954	-0.766125	0.184625
TCGA.19.0960	1.01687	1.3766	1.01063	-4.5025		TCGA.02.0033	-0.2945	0.0486	-0.737313	0.34325
TCGA.19.1786	0.62325	1.0198	0.991125	-7.206		TCGA.02.0060	-0.212125	0.1002	-0.70925	-4.0445
TCGA.19.2620	1.23875	0.9134	0.990938	-1.59737		TCGA.02.0330	0.396	-0.2008	-0.694625	-3.72725
TCGA.19.2621	1.27363	0.8356	0.982375	-7.264		TCGA.02.0258	0.332	0.355	-0.688937	-5.79812
TCGA.19.1788	1.102	1.1438	0.976938	-5.86388		TCGA.02.0025	-0.582375	-0.0456	-0.652937	-1.26225
TCGA.02.2483	0.993125	1.0434	0.969875	-2.4635		TCGA.02.0034	0.014125	0.207	-0.644188	-2.1015
TCGA.12.1600	0.587125	0.9382	0.969	-5.776		TCGA.06.0137	-1.06862	0.0024	-0.635062	-6.81075
TCGA.14.1454	0.723375	0.8734	0.95125	-6.03188		TCGA.06.0130	0.405375	-0.0254	-0.596	-1.45362
TCGA.28.1757	0.770375	0.8182	0.949063	-6.99925		TCGA.06.0140	0.075	0.3122	-0.530563	-5.59675
TCGA.14.1795	0.55725	0.7542	0.946187	-3.77125		TCGA.14.0813	0.120875	-0.315	-0.508813	-2.24463
TCGA.32.1973	1.21325	0.7526	0.922063	-6.30788		TCGA.06.0126	-0.295875	0.255	-0.471	-7.2195
TCGA.12.3650	0.89475	1.0352	0.913813	-4.582		TCGA.02.0089	-0.093125	0.3612	-0.465813	-6.09413
TCGA.14.1034	0.5155	1.6488	0.913125	0.575375		TCGA.06.0213	-0.398	0.377	-0.446625	-5.94738
TCGA.19.0964	0.87875	1.2052	0.909625	-3.54612		TCGA.06.0124	0.12625	0.2568	-0.425812	-2.048
TCGA.06.0237	0.865625	1.0568	0.908	-5.52762		TCGA.06.0646	0.17375	0.1744	-0.416063	-4.26025
TCGA.08.0344	0.45575	0.7064	0.894437	-4.17537		TCGA.12.0692	0.12475	0.2666	-0.412687	-4.7365
TCGA.14.1827	1.16512	1.0142	0.868437	-7.2315		TCGA.16.0848	-1.27	0.1524	-0.404625	-5.14275
TCGA.32.2634	1.9645	0.9	0.864625	-4.14963		TCGA.02.0064	-0.7865	0.108	-0.401125	-6.2195
TCGA.28.5208	0.6155	0.9632	0.861812	-1.93538		TCGA.27.1831	-0.3985	0.2908	-0.400875	-5.52538
TCGA.06.0216	0.69725	0.8474	0.859375	-5.32975		TCGA.27.2524	-1.15088	-0.0758	-0.372375	-0.55975
TCGA.32.1986	0.686125	0.7066	0.848375	-0.1945		TCGA.32.1976	-1.15088	-0.0758	-0.372375	-0.55975
TCGA.12.1097	1.56475	0.7568	0.841812	-4.48125		TCGA.06.0878	0.322	-0.2312	-0.338625	-5.25012
TCGA.06.1801	1.03137	0.8684	0.83875	-3.879		TCGA.06.0169	-1.50638	-0.5132	-0.328375	-4.23987
TCGA.06.2569	0.839375	0.7564	0.816625	-4.64138		TCGA.02.0054	0.002625	0.152	-0.294625	-4.8675
TCGA.12.1095	0.548625	1.0436	0.802875	0.24625		TCGA.06.0122	-0.18575	0.2988	-0.286187	-3.94387
TCGA.41.2575	5.56813	1.3686	0.78925	-3.86238		TCGA.02.0116	-0.491	0.0488	-0.285313	-7.15088
TCGA.14.1825	1.3905	1.7192	0.758375	-5.52963		TCGA.02.0337	-0.60575	0.2544	-0.275438	-3.788
TCGA.76.4926	1.08062	0.837	0.753267	-6.78025		TCGA.06.0168	-0.254125	0.3644	-0.232813	-5.20437
TCGA.12.3649	0.988625	1.251	0.744938	-4.05013		TCGA.26.1440	0.331375	0.0036	-0.231437	-6.24087
TCGA.19.1392	0.546625	1.1146	0.72375	-3.30475		TCGA.32.1982	-0.6465	0.0306	-0.217875	-4.18788
TCGA.76.4927	0.486125	0.799	0.722562	-5.59925		TCGA.28.1745	-0.856625	-0.5436	-0.21125	-0.790625
TCGA.27.1830	1.47775	0.8798	0.690312	-0.264875		TCGA.06.0206	-0.398875	0.2326	-0.18875	-1.8605
TCGA.14.1402	0.581	0.9364	0.668312	-0.404375		TCGA.02.0057	0.05825	0.2494	-0.177187	-3.49538
TCGA.14.1451	0.566125	1.2874	0.658125	-5.0615		TCGA.28.5213	0.263875	0.3698	-0.158312	-5.84738
TCGA.14.0812	1.99012	1.255	0.657438	-0.358625		TCGA.02.0266	-1.093	-0.0514	-0.14525	-0.35125
TCGA.28.5219	1.06838	0.8162	0.65	-5.3685		TCGA.02.0083	0.121375	-0.349	-0.138687	-5.00213
TCGA.16.1056	0.833875	1.0096	0.628313	-3.94875		TCGA.08.0390	-0.1125	-0.2008	-0.131875	1.72487
TCGA.06.0678	1.26362	1.0402	0.6225	-5.33563		TCGA.02.0432	0.3645	0.3142	-0.124938	-5.36263
TCGA.26.5133	0.50525	1.7784	0.591625	0.817		TCGA.19.1389	0.319125	0.1464	-0.124438	0.49075
TCGA.06.0174	1.38925	0.7884	0.584937	-6.02425		TCGA.02.0023	-0.21875	0.1626	-0.1235	-5.18687
TCGA.19.0955	0.874625	0.9266	0.577688	1.976		TCGA.08.0355	-0.196	0.154	-0.102875	-4.66087
TCGA.27.2521	0.866625	1.2716	0.56825	-4.41538		TCGA.06.0176	-0.25675	-0.2362	-0.0611875	1.0275
TCGA.76.4935	0.636	0.8072	0.548	-5.7875		TCGA.02.0021	0.085125	0.2404	-0.0575625	-5.26888
TCGA.08.0627	2.12637	0.9368	0.5425	-4.89313		TCGA.06.0154	0.106625	0.4202	-0.0570625	-5.10575
TCGA.08.0623	1.22913	0.9212	0.53925	-4.916		TCGA.06.0881	-0.369	0.134	-0.056875	-0.51025
TCGA.14.3476	1.33375	1.444	0.523125	-3.47912		TCGA.06.0879	-0.176	-0.023	-0.0523125	-4.64275
TCGA.06.5417	1.51737	1.2142	0.51325	-6.8005		TCGA.06.0127	-0.03975	0.1788	-0.047125	-5.64175
TCGA.32.1970	0.8485	0.8716	0.512875	-5.48637		TCGA.02.0289	-0.1665	0.1994	-0.0405	-5.5305
TCGA.06.2566	0.61975	0.9938	0.4915	-1.7785		TCGA.06.0876	-0.04975	0.2738	-0.0225	-4.94437
TCGA.06.0676	1.91938	1.1172	0.488938	-5.42138		TCGA.08.0358	-0.700875	0.0538	-0.018375	-5.40313
TCGA.12.1091	0.78475	1.2716	0.488625	-7.13112		TCGA.02.0271	0.395125	-0.0066	-0.0028125	0.535
TCGA.06.1802	1.67725	0.849	0.484812	-3.99375		TCGA.02.0102	-0.440625	0.0024	0.0029375	-7.48837
TCGA.12.1099	0.69175	1.0262	0.442312	-3.27387		TCGA.06.0152	-1.24113	-0.4806	0.02075	-5.61825
TCGA.28.1756	1.33325	1.2692	0.440188	-6.035		TCGA.06.0877	-0.46575	-0.0056	0.027375	-5.801
TCGA.06.0686	1.11587	0.9556	0.429563	-5.27613		TCGA.32.4719	0.311625	-0.4272	0.0335625	-3.0505
TCGA.26.5135	3.85925	0.7762	0.415938	-4.11725		TCGA.12.0773	-0.13975	0.1544	0.0436875	-4.4865
TCGA.08.0626	1.75838	0.9592	0.412875	-4.76112		TCGA.08.0357	0.21475	0.427	0.0503125	-5.439
TCGA.28.2514	0.578875	1.2408	0.410938	-3.9585		TCGA.12.0772	-0.28725	0.297	0.054625	-5.08887
TCGA.16.1460	0.7295	1.0864	0.407062	-5.1525		TCGA.06.0201	-0.108125	-0.1238	0.0548125	-0.683875
			Average	-4.29296					Average	-3.85131

[truncated: 5 more sheets: DKK1, MYC-triple, MYC, 10C immunoblots, 10C graph]
