# Supplementary material for: The USP46 complex deubiquitylates LRP6 to promote Wnt/β-catenin signaling
Source: Nat Commun. 2023 Oct 5;14:6173. doi: 10.1038/s41467-023-41836-z (PMC10556042; doi:10.1038/s41467-023-41836-z)
Supplement: Supplementary file 4 — Source Data [file 41467_2023_41836_MOESM4_ESM.zip › Source Data/Figure 1 Raw Data.xlsx]

## Sheet: Figure 1A & 1B TopFlash
600	740	615	1094	854	771	718	970	5157	6430	5039	14047	9890	13975	6645	95761
659	612	709	901	703	632	681	926	3605	6196	5084	14062	8967	12811	5196	87377
646	706	505	675	563	555	666	689	4329	6850	5276	17290	23011	12916	5139	126648
8179350	9685778	9434664	9645120	9384858	7646473	9102670	8308402	8009634	7665134	8367207	8447737	6743566	6508225	7695321	8114715
8903679	8698203	9748955	9464195	8978217	7361533	8954913	9554406	8145701	7183512	7757805	8856694	6684244	6264239	6719723	8431825
8853795	8857871	9193028	9057698	8877395	8380462	8181072	9528032	7731149	8200486	7909488	8358230	8779159	7056034	7481290	8234072
7.33555e-05	7.64007e-05	6.51852e-05	0.000113425	9.09976e-05	0.000100831	7.8878e-05	0.000116749	0.00064385	0.000838863	0.000602232	0.00166281	0.00146658	0.00214728	0.000863512	0.0118009
7.40143e-05	7.03594e-05	7.27257e-05	9.52009e-05	7.83006e-05	8.58517e-05	7.60476e-05	9.69186e-05	0.000442565	0.000862531	0.00065534	0.00158773	0.00134151	0.0020451	0.000773246	0.0103628
7.29631e-05	7.97031e-05	5.49329e-05	7.45222e-05	6.34195e-05	6.62255e-05	8.14074e-05	7.23129e-05	0.000559943	0.000835316	0.000667047	0.00206862	0.00262109	0.00183049	0.000686914	0.015381
no wnt								With wnt
vector only	usp46 only	flag-uaf1 only	flag-wdr20 only	usp46	usp46	flag-uaf1	usp46	vector only	usp46 only	flag-uaf1 only	flag-wdr20 only	usp46	usp46	flag-uaf1	usp46
				flag-uaf1	flag-wdr20	flag-wdr20	flag-uaf1					flag-uaf1	flag-wdr20	flag-wdr20	flag-uaf1
							flag-wdr20								flag-wdr20

## Sheet: Figure 1C TopFlash
272	2129	5121	31654
297	2126	6301	32296
280	2237	5823	33941
285	2040	5516	41151
2710291	1518388	1447479	1363866
2046102	1238037	2074233	1085859
2082748	1466356	2250043	1117222
2209516	1806549	1812012	2165665
0.000100358	0.00140214	0.00353788	0.023209
0.000145154	0.00171723	0.00303775	0.0297424
0.000134438	0.00152555	0.00258795	0.0303798
0.000128988	0.00112922	0.00304413	0.0190016
Vector	Tri46	Vector	Tri46
No Wnt		With Wnt

## Sheet: Figure 1D TopFlash
1071	851	986	12339	1666	3375	Steady-Glo
963	903	1067	13688	1609	3337
993	815	1035	5835	1782	3360
1327	945	1223	17846	1475	5035
4555017	5341130	4879579	3822665	8990013	7818205	Cell Titer
3521493	5697410	3524829	4018783	7340260	6304610
3559190	5208546	4273307	4881745	6890001	5955201
3839503	2750890	4179001	4115428	9124225	7326748
0.000235125	0.00015933	0.000202067	0.00322785	0.000185317	0.000431685
0.000273464	0.000158493	0.00030271	0.00340601	0.000219202	0.000529295
0.000278996	0.000156474	0.000242201	0.00119527	0.000258636	0.000564213
0.000345618	0.000343525	0.000292654	0.00433637	0.000161658	0.000687208
no wnt			with wnt
non-targeting	usp46 siRNA #1	usp46 siRNA #2	non-targeting	usp46 siRNA #1	usp46 siRNA #2

## Sheet: Figure 1E TopFlash
NT	UAF1#1	UAF1 #2	NT	UAF1 #1	UAF1 #2
No wnt			with Wnt
673	735	824	6224	1861	3746	Steady-Glo
816	687	847	5702	1882	3120
791	777	974	6740	2250	3878
566	580	874	5476	1820	4176
3726260	3513991	3660029	3854081	3023429	4080125	Cell Titer
4034006	3304273	3527129	3808741	3925739	3679480
4238483	3509128	3505822	3415891	3026288	3736787
3620607	3718162	3762630	3369352	3266791	3159577
0.00018061	0.000209164	0.000225135	0.00161491	0.000615526	0.000918109
0.00020228	0.000207913	0.000240139	0.00149708	0.0004794	0.000847946
0.000186623	0.000221423	0.000277824	0.00197313	0.000743485	0.00103779
0.000156327	0.000155991	0.000232284	0.00162524	0.000557122	0.0013217
