# Supplementary material for: The USP46 complex deubiquitylates LRP6 to promote Wnt/β-catenin signaling
Source: Nat Commun. 2023 Oct 5;14:6173. doi: 10.1038/s41467-023-41836-z (PMC10556042; doi:10.1038/s41467-023-41836-z)
Supplement: Supplementary file 4 — Source Data [file 41467_2023_41836_MOESM4_ESM.zip › Source Data/Figure 5 Raw Data.xlsx]

## Sheet: Figure 5F
	RSPO %	shCtrl	shCtrl	shCtrl	shUsp46 #1	shUsp46 #1	shUsp46 #1	shUsp46 #2	shUsp46 #2	shUsp46 #2
	2	100	80.3296	118.246	42.8395	27.0139	26.7653	58.8424	61.7973	57.4385
	20	100	103.791	98.9804	47.9172	52.3973	61.8038	58.1975	54.2323	64.2218
	100	100	96.2898	103.71	72.8428	81.9561	91.6796	88.7467	84.622	88.0127
