# Supplementary material for: The USP46 complex deubiquitylates LRP6 to promote Wnt/β-catenin signaling
Source: Nat Commun. 2023 Oct 5;14:6173. doi: 10.1038/s41467-023-41836-z (PMC10556042; doi:10.1038/s41467-023-41836-z)
Supplement: Supplementary file 4 — Source Data [file 41467_2023_41836_MOESM4_ESM.zip › Source Data/Supplemental Figure 2 Raw Data.xlsx]

## Sheet: S2
Target					N	WT	CYC	%	Fisher's exact test: guide to guide+dCas9
Wild type		Wild type			111	111	0	0
dCas9 only		dCas9 only			50	50	0	0
USP46	G	USP46 guide #1			42	42	0	0
		USP46 guide #1 + dCas9			31	27	4	12.9032	*
	H	USP46 guide #2			30	30	0	0
		USP46 guide #2 + dCas9			32	24	8	25	**
	C	USP46 guide #3			36	36	0	0
		USP46 guide #3 + dCas9			40	29	11	27.5	***
UAF1 (AKA WDR48B)	F	WDR48B guide #1			40	40	0	0
		WDR48B guide #1 + dCas9			33	23	10	30.303	***
	I	WDR48B guide #2			41	41	0	0
		WDR48B guide #2 + dCas9			32	27	5	15.625	*
UAF1 (WDR48A; NOT TARGETED BY MO)	D	WDR48A guide #1			47	47	0	0
		WDR48A guide #1 + dCas9			42	39	3	7.14286	*
	A	WDR48A guide #2			41	41	0	0
		WDR48A guide #2 + dCas9			31	23	8	25.8065	***
WDR20A	E	WDR20A guide #1			33	33	0	0
		WDR20A guide #1 + dCas9			33	29	4	12.1212	*
	K	WDR20A guide #2			35	35	0	0
		WDR20A guide #2 + dCas9			36	29	7	19.4444	*
WDR20B (NOT TARGETED BY MO)	J	WDR20B guide #1			32	32	0	0
		WDR20B guide #1 + dCas9			30	25	5	16.6667	*
	B	WDR20B guide #2			32	32	0	0
		WDR20B guide #2 + dCas9			30	23	7	23.3333	**
