# Supplementary material for: The USP46 complex deubiquitylates LRP6 to promote Wnt/β-catenin signaling
Source: Nat Commun. 2023 Oct 5;14:6173. doi: 10.1038/s41467-023-41836-z (PMC10556042; doi:10.1038/s41467-023-41836-z)
Supplement: Supplementary file 4 — Source Data [file 41467_2023_41836_MOESM4_ESM.zip › Source Data/Supplemental Figure 6 Raw Data.xlsx]

## Sheet: SF 5A TOPFlash
672	1235	739	11387	23056	6600	Steady-Glo
652	1620	876	7325	24857	5910
719	1321	984	8195	22791	6625
2772272	2724982	6899486	6894635	4290369	7736845	Cell Titer
5780168	8420532	8761691	6672254	6936263	8232508
5787931	7288047	9634271	6772124	5603305	9998847
0.0002424	0.000453214	0.000107109	0.00165157	0.0053739	0.000853061
0.000112799	0.000192387	9.99807e-05	0.00109783	0.00358363	0.000717886
0.000124224	0.000181256	0.000102135	0.00121011	0.00406742	0.000662576
No Wnt			With Wnt
vector	Tri46	Tri46 C44S	vector	Tri46	Tri46 C44S

## Sheet: SF 5B TOPFlash
4287	11988	15495	12876	4374	2891	3221	Steady-Glo
4215	11640	15706	14414	4187	3152	2817
4607	14423	17105	11585	3698	3374	2543
8485604	7099966	5936765	8395206	8157710	8476781	8189855	Cell Titer
8360935	8169311	7431451	7231904	7863154	7947979	7749092
7935499	7285037	7402168	7026197	8254489	7769859	7114375
0.000505209	0.00168846	0.00261001	0.00153373	0.00053618	0.000341049	0.000393291
0.00050413	0.00142484	0.00211345	0.00199311	0.000532484	0.000396579	0.000363526
0.000580556	0.00197981	0.00231081	0.00164883	0.000447999	0.000434242	0.000357445
With wnt
vector	tri46	tri46	tri46	tri46 c44s	tri46 c44s	tri46 c44s
	0.25	0.5	0.75	0.25	0.5	0.75

## Sheet: SF 5C TOPFlash
1144	1739	1538	41465	97394	73335	Steady-Glo
1035	2589	1633	36862	120605	80412
1901	2950	1925	46663	101851	75433
1246	2416	1850	51445	125215	89959
9843426	6839918	9206173	8564414	7129202	8647800	Cell Titer
8787799	6155579	6940243	6839422	6174386	8489527
9384066	5976968	7166004	7560647	5808718	8239968
9997944	8341634	9904103	9493752	8948415	9999113
0.00011622	0.000254243	0.000167062	0.00484155	0.0136613	0.00848019
0.000117777	0.000420594	0.000235294	0.00538964	0.0195331	0.00947191
0.000202577	0.000493561	0.000268629	0.00617183	0.0175342	0.00915453
0.000124626	0.000289632	0.000186791	0.00541883	0.013993	0.0089967
No Wnt			With Wnt
vector	tri46	tri46 S170Y	vector	tri46	tri46 S170Y
