# Supplementary material for: The USP46 complex deubiquitylates LRP6 to promote Wnt/β-catenin signaling
Source: Nat Commun. 2023 Oct 5;14:6173. doi: 10.1038/s41467-023-41836-z (PMC10556042; doi:10.1038/s41467-023-41836-z)
Supplement: Supplementary file 4 — Source Data [file 41467_2023_41836_MOESM4_ESM.zip › Source Data/Supplemental Figure 1 Raw Data.xlsx]

## Sheet: SF 1A
LEF1	Run 1	Run 2	Run 3	AVERAGE	ST DEV
NT -wnt	1	1	1	1	0
NT +wnt	2.16306	1.83155	1.59347	1.86269	0.286071
46 -wnt	0.593735	0.603266	0.4769	0.557967	0.0703674
46 +wnt	0.829982	0.907109	0.533803	0.756965	0.197074
SP5	Run 1	Run 2	Run 3	AVERAGE	ST DEV
NT -wnt	1	1	1	1	0
NT +wnt	3.49081	2.62429	5.11743	3.74418	1.26573
46 -wnt	0.124873	0.15753	0.111136	0.13118	0.0238315
46 +wnt	0.853923	0.746204	0.588015	0.729381	0.13375
DKK1	Run 1	Run 2	Run 3	AVERAGE	ST DEV
NT -wnt	1	1	1	1	0
46 -wnt	0.771269	0.364004	0.500256	0.545176	0.207315
NT +wnt	1.90714	1.77981	1.81452	1.83383	0.0658243
46 +wnt	1.04873	0.525028	0.801268	0.791675	0.261982
LRP6	Run 1	Run 2	Run 3	AVERAGE	ST DEV
NT -wnt	1	1	1	1	0
46 -wnt	0.941477	0.818681	0.790627	0.850262	0.0802302
NT +wnt	1.03216	1.36061	0.626594	1.00646	0.367684
46 +wnt	0.822761	0.773048	0.609141	0.734983	0.111781
