# Supplementary material for: The USP46 complex deubiquitylates LRP6 to promote Wnt/β-catenin signaling
Source: Nat Commun. 2023 Oct 5;14:6173. doi: 10.1038/s41467-023-41836-z (PMC10556042; doi:10.1038/s41467-023-41836-z)
Supplement: Supplementary file 4 — Source Data [file 41467_2023_41836_MOESM4_ESM.zip › Source Data/Supplemental Figure 5 Raw Data.xlsx]

## Sheet: S4C TOPFlash
LF203
no wnt	with wnt
164020	2048872	Dual-Glo
162187	1964739
173827	2493894
3341757	3025083	StopGlo
3669756	3113587
3448569	4092370
