# Supplementary material for: The USP46 complex deubiquitylates LRP6 to promote Wnt/β-catenin signaling
Source: Nat Commun. 2023 Oct 5;14:6173. doi: 10.1038/s41467-023-41836-z (PMC10556042; doi:10.1038/s41467-023-41836-z)
Supplement: Supplementary file 4 — Source Data [file 41467_2023_41836_MOESM4_ESM.zip › Source Data/Figure 2 Raw Data.xlsx]

## Sheet: Figure 2A
Treatment group	n	Unaffected	Secondary Axes
Control	257	257	0
Xwnt8	62	9	53
Wdr20	123	115	8
Usp46	150	139	11
Uaf1	130	123	7
USP46 Complex	141	109	32
Control						Xwnt8
Wdr20						Uaf1
Usp46						USP46 Complex

## Sheet: Figure 2B
Treatment group		Cycle threshold (Ct)				Cycle threshold (Ct)
		ODC				XNR3
		#1	#2	#3		#1	#2	#3
Control		24.57	24.47	24.69		32.43	32.16	32.82
Xwnt8		22.7	22.13	22.17		23.78	23.39	23.44
Wdr20		24.42	24.48	25.15		27.94	28.42	28.91
Usp46		23.96	24.29	23.98		28.31	28.43	28.14
Uaf1		24.62	24.63	24.52		28.88	29.02	28.81
USP46 Complex		27.45	26.87	26.65		29.46	28.85	29.08
Treatment group		Cycle threshold (Ct)				Cycle threshold (Ct)
		ODC				Chordin
		#1	#2	#3		#1	#2	#3
Control		24.57	24.47	24.69		34.31	34.85	34.61
Xwnt8		22.7	22.13	22.17		27.08	27.18	27.04
Wdr20		21.42	21.48	22.15		28.8	28.76	29.09
Usp46		20.07	20.12	20.37		27.45	27.63	27.82
Uaf1		21.62	21.63	21.52		28.42	28.93	28.39
USP46 Complex		23.45	23.87	23.65		29.6	29.63	29.22

## Sheet: Figure 2C
Treatment group	n	Unaffected	Cyclops
Control	155	155	0
Usp46 MO	298	218	80
Usp46 Rescue	125	109	16
Wdr20 MO	159	114	45
Wdr20 Rescue	155	135	20
Uaf1 MO	189	142	47
Uaf1 Rescue	144	135	9
	Control					Usp46 MO
	Uaf1 MO					Wdr20 MO

## Sheet: Figure 2D
Treatment group		Cycle threshold (Ct)				Cycle threshold (Ct)
		β-actin				Lef1
		#1	#2	#3		#1	#2	#3
Control		36.3457	36.4699	37.2759		39.2048	39.2782	40.2962
Usp46 MO		35.7224	35.8483	35.9581		38.9866	39.5037	40.0681
Wdr20 MO		35.4227	35.5649	35.7132		39.7687	39.7717	40.6946
Uaf1 MO		35.6618	35.9956	36.4558		40.8034	41.2897	42.1072
Usp46 Rescue		37.7795	38.0352	38.8644		40.3121	40.547	40.9601
Wdr20 Rescue		37.7842	38.0301	38.8667		40.4776	40.8736	41.5399
Uaf1 Rescue		38.3086	39.0665	39.7194		40.2645	41.8546	42.5527
Treatment group		Cycle threshold (Ct)				Cycle threshold (Ct)
		β-actin				CyclinD1
		#1	#2	#3		#1	#2	#3
Control		37.7646	37.8086	38.2867		38.5962	38.7102	39.283
Usp46 MO		35.8483	35.9581	36.343		37.6179	37.8122	38.889
Wdr20 MO		35.1714	36.2867	37.0765		37.6281	38.122	39.8935
Uaf1 MO		35.7095	35.9628	35.9956		38.0985	38.6336	38.7249
Usp46 Rescue		38.781	39.0988	39.9929		40.0615	40.0821	40.5013
Wdr20 Rescue		37.6107	37.867	37.8732		39.0977	39.2685	39.3414
Uaf1 Rescue		38.2775	38.338	38.3917		39.3245	39.4097	39.5395
